# Supplementary material for: A workflow for simplified analysis of ATAC-cap-seq data in R
Source: Gigascience. 2018 Jun 28;7(7):giy080. doi: 10.1093/gigascience/giy080 (PMC6047409; doi:10.1093/gigascience/giy080)
Supplement: Additional Files [file giy080_supplemental_files.zip]

Archive with 3 entries (3 files):
- 001_methods_comparison.Rmd
- 002_methods_comparison.Rmd
- simulations.csv
