# Supplementary material for: A workflow for simplified analysis of ATAC-cap-seq data in R
Source: Gigascience. 2018 Jun 28;7(7):giy080. doi: 10.1093/gigascience/giy080 (PMC6047409; doi:10.1093/gigascience/giy080)
Supplement: Additional Files [file giy080_supplemental_files.zip › 001_methods_comparison.Rmd]

---
title: "Resampling experiments for estimating Precision and Recall of differential methods - Data generation"
author: "Dan MacLean"
date: "03/11/2017"
output: html_document
---

```{r setup, include=FALSE}
knitr::opts_chunk$set(echo = TRUE)
library(magrittr)
```

## Resampling data

Our capture RNAseq data has a double peak in the count distribution. Here is a density plot of WT Arabidopsis counts from RNAseq data (counts are on a `log10` scale) from three reps of 52 sets of baits for 52 genes. 

```{r basic, message=FALSE, warning=FALSE}
plot(density(log10(atacr::athal_wt_counts)))
```

For sampling experiments we'll draw from this real data. We want to simulate differential expression in samples and see which method recalls them best. We'll need to change the values of selected genes to do this. The residuals of each replicate count from the gene mean seem pretty normally distributed, and proportional to the count itself.

```{r residuals, fig.show='hold', fig.width=4, message=FALSE, warning=FALSE}
sorted <-  atacr::athal_wt_counts[order(names(atacr::athal_wt_counts))]
means <- c()
for (i in seq(1, 156, by = 3)){
  m <- mean(sorted[i:(i + 2)])
  means <- c(means, rep(m, 3))
}
residuals <- sorted - means
plot(density(residuals))
qqnorm(residuals)
qqline(residuals)

plot(log(means), log(abs(residuals)) )
abline(log(means), log(abs(residuals)) )


lmod <- lm(log(abs(residuals) + 1) ~ log(means + 1))
abline(lmod )

plot(density(means / abs(residuals)))

count_to_error_factor <- mean(means / abs(residuals))
count_to_error_factor
```

The average ratio of expected experimental noise calculated from the residuals to the mean count for a gene is `r count_to_error_factor`. We can therefore use the original data as a sample to select from, multiply each selected count by a random normal function and add noise according to the count to error factor. We can multiply selected genes for analysing differential expression. 

```{r functions, message=FALSE, warning=FALSE}

##make a minimally useful atacr object
fake_atacr <- function(counts, n){
  atacr <- list()
  class(atacr) <- c('atacr', 'list')
  
  atacr$sample_names <- colnames(counts)
  atacr$treatments <- c(rep("treatment",n), rep("control", n))

  
  ranges <- GenomicRanges::GRanges(
    rep("chr_n", nrow(counts)),
    IRanges::IRanges(seq(1, (nrow(counts) * 100), by = 100), width = 100),
    strand = rep("-", nrow(counts)),
    feature_id = rownames(counts)
    )
  
  atacr$bait_windows <- SummarizedExperiment::SummarizedExperiment(
    assays = list(counts = counts), rowRanges = ranges)
  
  return(atacr)
  
}

##add noise to vector of counts
noisify <- function(x, count_to_error = 4.42){
  rdfs <- rnorm(x, (1 / count_to_error))
  rdfs[rdfs < 0 ] <- 0
  round(x + (x * rdfs))
}

multiply_with_noise <- function(x, factor = 2, count_to_error = 4.42){
  x <- x * (factor + rnorm(x, (1 / count_to_error)))
  x[x < 0 ] <- 0
  return(x)
}

sample_with_noise <- function(x, n=5, count_to_error = 4.42){
  
  base <- sample(x, n, replace = TRUE)
  return(noisify(base, count_to_error))
}
#named vector to matrix
to_matrix <- function(data){
  sorted <-  data[order(names(data))]
  counts <- matrix(sorted, ncol = 3, byrow = TRUE )
  rownames(counts) <- unique(names(sorted))
  colnames(counts) <- paste0("rep_", 1:3)
  return(counts)
}
#n = number of reps per treatment
#m = number of genes per experiment
#c = number of genes showing diff expression
model_data <- function(data=atacr::athal_wt_counts, n=5, m = 50, c = 5, fold_change=2, count_to_error = 4.42 ){

  genes <- sample(unique(names(data)), m)
  genes_to_change <- sample(genes, c)
  counts <- to_matrix(data)
  
  rand_counts <- t(apply(counts, MARGIN = 1, sample_with_noise, n = n * 2, count_to_error = count_to_error_factor ))
  #rownames(rand_counts) <-  genes
  colnames(rand_counts) <- c(paste0("treatment_", 1:n), paste0("control_", 1:n))
  
  for(i in 1:nrow(rand_counts)){
    if (rownames(rand_counts)[i] %in% genes_to_change){
      rand_counts[i, 1:n] <- multiply_with_noise(rand_counts[i, (n+1):(n+n)], factor = fold_change, count_to_error = count_to_error)
    }
  }
  
  
  return(list(
    data = rand_counts,
    changed_genes = genes_to_change,
    fold_change = fold_change ,
    gene_count = m,
    replicates = n,
    genes_to_change = c,
    count_to_error = count_to_error,
    atacr = fake_atacr(rand_counts, n ) )
  )
}  

d <- model_data()
plot(density(log(d$data[,1])))
```

## Recall for values of fold change, number of genes changing and significance value 

To analyse the effectiveness of the different methods, we'll see how good they are at finding the changed genes at different ratio od difference, numbers of genes changed and significance value. Let's run


```{r, message=FALSE, warning=FALSE}

sig_to_bf <- function(x){
  sig_map <- c("0.1" = 1.1, "0.05" = 1.5, "0.01" = 2)
  unname(sig_map[as.character(x)])
}

tp <- function(a,b){
  length(intersect(a, b))
}
fp <- fn <-   function(a,b){
     length(setdiff(a,b))
}
select_found <- function(x){
    found <-  dplyr::filter(x, is_sig == TRUE) %>%
        dplyr::select(window)
    return(found)
}
## get TP and FP for one bootstrap FDR estimate
get_bootstrap <- function(d, sig = 0.05){
  

      genes_found <- atacr::estimate_fdr(d$atacr,
        "treatment",
        "control",
        which = "bait_windows",
        iterations = 1000,
        fdr_level = sig) %>% 
        select_found()


      return( format_result("bootstrap", d, genes_found) )
}

get_bf <- function(d, sig){
  bf <- sig_to_bf(sig)
  genes_found <- atacr::estimate_bayes_factor(d$atacr,
        "treatment",
        "control",
        which = "bait_windows",
        factor = bf)  %>% 
        select_found()
      return( format_result("bayes_factor", d, genes_found) )
  
}
get_ed <- function(d, sig){
        genes_found <- atacr::edgeR_exact(d$atacr,
        "treatment",
        "control",
        which = "bait_windows",
        sig_level = sig) %>% 
        select_found()


      return( format_result("edgeR", d, genes_found) )

}
format_result <- function(method, d, genes_found){
  c(method = method, 
                        TP = tp(genes_found$window, d$changed_genes), 
                        FN = fn(d$changed_genes, genes_found$window ),
                        FP = fp(genes_found$window, d$changed_genes)
  )
}

## get recall numbers for three methods for runs runs
run_sims <- function(params,reps = 10){

    l <- list()
    for(i in 1:reps){
    d <- model_data(atacr::athal_wt_counts,
                    n = params["reps_per_treatment"], 
                    m = 50, 
                    c = params["number_changed"], 
                    fold_change = params["fold_change"]
                  )
     
    bs <- tryCatch({
      c(get_bootstrap(d, sig = params["significance"]), params)
    },
      error = function(e){ c(rep(NA, 3), params) }
    )
    
    bf <- tryCatch({ 
      c(get_bf(d, params["significance"] ), params)
    },
      error = function(e){ c(rep(NA, 3), params) }
    )
    
    ed <- tryCatch({ 
      c(get_ed(d, params["significance"] ), params)
    },
      error = function(e){ c(rep(NA, 3), params) }
    )
      
      
    result <- cbind(data.frame(run = rep(i,3)), rbind(bs,bf,ed))
    rownames(result) <- NULL
    
    l[[i]] <- result
    }
    reshape2::melt(l, value.name = "run")  %>%
    dplyr:::select( -variable, -L1) %>%
    return()   
    
}


parameters <- expand.grid(
  reps_per_treatment = c(3, 5, 10), 
  number_changed = c(5, 10,  20),
  fold_change = c(1.5, 2, 4), 
  significance = c(0.1, 0.05, 0.01)
)

apply(parameters, MARGIN = 1, run_sims, reps = 10) %>%
  reshape2::melt() %>%
  dplyr::select( -L1, -variable) %>%
  dplyr::rename(run = value) %>%
  write.csv( file = "results/simulations.csv")
