# Supplementary material for: A workflow for simplified analysis of ATAC-cap-seq data in R
Source: Gigascience. 2018 Jun 28;7(7):giy080. doi: 10.1093/gigascience/giy080 (PMC6047409; doi:10.1093/gigascience/giy080)
Supplement: Additional Files [file giy080_supplemental_files.zip › 002_methods_comparison.Rmd]

---
title: "Resampling experiments for estimating Precision and Recall of differential methods - Data Analysis"
author: "Dan MacLean"
date: "13/11/2017"
output: html_document
---

```{r setup, include=FALSE}
knitr::opts_chunk$set(echo = TRUE)
library(magrittr)
library(readr)
```


## Load in the simulation data generated in the previous sheet

```{r load}
data <- readr::read_csv("simulations.csv", 
  col_types = cols(
    X1 = col_skip(),
    method = col_factor(levels = c("edgeR", "bayes_factor", "bootstrap"), include_na = FALSE, ordered = TRUE),
    TP = col_integer(),
    FN = col_integer(),
    FP = col_integer(),
    reps_per_treatment = col_factor(levels = c(3, 5, 10), include_na = FALSE, ordered = TRUE),
    number_changed = col_factor(levels =  c(5, 10,  20), ordered = TRUE),
    fold_change = col_factor(levels = c(1.5, 2, 4), ordered = TRUE),
    significance = col_factor(levels = c(0.1, 0.05, 0.01), ordered = TRUE),
    run = col_factor(NULL) 
    
  )) %>%
  dplyr::filter( method %in% c("edgeR", "bayes_factor", "bootstrap"))

```

## Add new statistics for precision, recall and F and  calculate mean of runs 

```{r filter}

data <- data %>% 
  dplyr::mutate(
    precision = dplyr::if_else(TP == 0 | FP == 0, 0, TP / (TP + FP)),
    recall = dplyr::if_else(TP == 0 | FN == 0, 0, TP / (FN + TP)), 
    f = 2 * ( (precision * recall ) / (precision + recall) ) 
    )

d <-  data %>% dplyr::group_by(method, reps_per_treatment, number_changed, fold_change, significance) %>%
   dplyr::summarise(
     mean_tp = mean(TP),
     mean_fp = mean(FP),
     mean_fn = mean(FN),
     mean_precision = mean(precision),
     mean_recall = mean(recall), 
     mean_f = mean(f)
     )
```

## Plot mean precision, recall and F

```{r }
p1 <- ggplot2::ggplot(d) + 
       ggplot2::aes(significance, reps_per_treatment) +
       ggplot2::geom_tile(ggplot2::aes(fill = mean_f )) + 
       ggplot2::facet_grid(
         method ~ number_changed,
         labeller = ggplot2::labeller(
                method = ggplot2::as_labeller(c(`edgeR` = "edgeR", `bayes_factor` = "Bayes Factor",`bootstrap` = "Bootstrap") )
         )
       ) +
       ggplot2::scale_fill_gradient(
                        low = "white", 
                       high = "orange",
                    na.value = "white"
        ) + ggplot2::theme(strip.background = ggplot2::element_rect(fill = 'white'))


p2 <- ggplot2::ggplot(d) + 
       ggplot2::aes(significance, reps_per_treatment) +
       ggplot2::geom_tile(ggplot2::aes(fill = mean_precision )) + 
       ggplot2::facet_grid(method ~ number_changed,
         labeller = ggplot2::labeller(
                method = ggplot2::as_labeller(c(`edgeR` = "edgeR", `bayes_factor` = "Bayes Factor",`bootstrap` = "Bootstrap") )
         ) ) +
       ggplot2::scale_fill_gradient(
                        low = "white", 
                       high = "orange",
                    na.value = "white"
        ) + ggplot2::theme(strip.background = ggplot2::element_rect(fill = 'white'))

p3 <- ggplot2::ggplot(d) + 
       ggplot2::aes(significance, reps_per_treatment) +
       ggplot2::geom_tile(ggplot2::aes(fill = mean_recall )) + 
       ggplot2::facet_grid(method ~ number_changed, labeller = ggplot2::labeller(
                method = ggplot2::as_labeller(c(`edgeR` = "edgeR", `bayes_factor` = "Bayes Factor",`bootstrap` = "Bootstrap") ))
         ) +
       ggplot2::scale_fill_gradient(
                        low = "white", 
                       high = "orange",
                    na.value = "white"
        ) + ggplot2::theme(strip.background = ggplot2::element_rect(fill = 'white'))


p1 + ggplot2::labs(x = "Significance Threshold", y = "Replicates per Treatment", fill = "Mean F")
p2 + ggplot2::labs(x = "Significance Threshold", y = "Replicates per Treatment", fill = "Mean Precision")
p3 + ggplot2::labs(x = "Significance Threshold", y = "Replicates per Treatment", fill = "Mean Recall")
```
