# Supplementary material for: A workflow for simplified analysis of ATAC-cap-seq data in R
Source: Gigascience. 2018 Jun 28;7(7):giy080. doi: 10.1093/gigascience/giy080 (PMC6047409; doi:10.1093/gigascience/giy080)
Supplement: Additional Files [file giy080_supplemental_files.zip › simulations.csv]

	method	TP	FN	FP	reps_per_treatment	number_changed	fold_change	significance	run
1	bootstrap	0	5	0	3	5	1.5	0.1	1
2	bayes_factor	0	5	1	3	5	1.5	0.1	1
3	edgeR	1	4	5	3	5	1.5	0.1	1
4	bootstrap	0	5	3	3	5	1.5	0.1	2
5	bayes_factor	0	5	1	3	5	1.5	0.1	2
6	edgeR	1	4	7	3	5	1.5	0.1	2
7	bootstrap	0	5	0	3	5	1.5	0.1	3
8	bayes_factor	0	5	0	3	5	1.5	0.1	3
9	edgeR	0	5	4	3	5	1.5	0.1	3
10	bootstrap	0	5	0	3	5	1.5	0.1	4
11	bayes_factor	0	5	1	3	5	1.5	0.1	4
12	edgeR	0	5	5	3	5	1.5	0.1	4
13	bootstrap	0	5	0	3	5	1.5	0.1	5
14	bayes_factor	0	5	2	3	5	1.5	0.1	5
15	edgeR	1	4	3	3	5	1.5	0.1	5
16	bootstrap	0	5	0	3	5	1.5	0.1	6
17	bayes_factor	0	5	2	3	5	1.5	0.1	6
18	edgeR	0	5	6	3	5	1.5	0.1	6
19	bootstrap	0	5	0	3	5	1.5	0.1	7
20	bayes_factor	0	5	1	3	5	1.5	0.1	7
21	edgeR	0	5	4	3	5	1.5	0.1	7
22	bootstrap	0	5	0	3	5	1.5	0.1	8
23	bayes_factor	2	3	0	3	5	1.5	0.1	8
24	edgeR	0	5	4	3	5	1.5	0.1	8
25	bootstrap	0	5	0	3	5	1.5	0.1	9
26	bayes_factor	0	5	0	3	5	1.5	0.1	9
27	edgeR	1	4	2	3	5	1.5	0.1	9
28	bootstrap	1	4	1	3	5	1.5	0.1	10
29	bayes_factor	0	5	1	3	5	1.5	0.1	10
30	edgeR	2	3	14	3	5	1.5	0.1	10
31	bootstrap	0	5	0	5	5	1.5	0.1	1
32	bayes_factor	0	5	1	5	5	1.5	0.1	1
33	edgeR	0	5	4	5	5	1.5	0.1	1
34	bootstrap	0	5	0	5	5	1.5	0.1	2
35	bayes_factor	0	5	0	5	5	1.5	0.1	2
36	edgeR	2	3	5	5	5	1.5	0.1	2
37	bootstrap	0	5	0	5	5	1.5	0.1	3
38	bayes_factor	0	5	1	5	5	1.5	0.1	3
39	edgeR	0	5	12	5	5	1.5	0.1	3
40	bootstrap	0	5	0	5	5	1.5	0.1	4
41	bayes_factor	0	5	0	5	5	1.5	0.1	4
42	edgeR	0	5	4	5	5	1.5	0.1	4
43	bootstrap	0	5	0	5	5	1.5	0.1	5
44	bayes_factor	0	5	1	5	5	1.5	0.1	5
45	edgeR	0	5	4	5	5	1.5	0.1	5
46	bootstrap	0	5	0	5	5	1.5	0.1	6
47	bayes_factor	0	5	2	5	5	1.5	0.1	6
48	edgeR	0	5	4	5	5	1.5	0.1	6
49	bootstrap	0	5	1	5	5	1.5	0.1	7
50	bayes_factor	0	5	2	5	5	1.5	0.1	7
51	edgeR	0	5	4	5	5	1.5	0.1	7
52	bootstrap	0	5	0	5	5	1.5	0.1	8
53	bayes_factor	0	5	0	5	5	1.5	0.1	8
54	edgeR	1	4	3	5	5	1.5	0.1	8
55	bootstrap	0	5	0	5	5	1.5	0.1	9
56	bayes_factor	0	5	3	5	5	1.5	0.1	9
57	edgeR	3	2	14	5	5	1.5	0.1	9
58	bootstrap	0	5	0	5	5	1.5	0.1	10
59	bayes_factor	0	5	0	5	5	1.5	0.1	10
60	edgeR	2	3	4	5	5	1.5	0.1	10
61	bootstrap	0	5	0	10	5	1.5	0.1	1
62	bayes_factor	0	5	0	10	5	1.5	0.1	1
63	edgeR	0	5	3	10	5	1.5	0.1	1
64	bootstrap	2	3	4	10	5	1.5	0.1	2
65	bayes_factor	2	3	4	10	5	1.5	0.1	2
66	edgeR	2	3	5	10	5	1.5	0.1	2
67	bootstrap	0	5	0	10	5	1.5	0.1	3
68	bayes_factor	0	5	1	10	5	1.5	0.1	3
69	edgeR	1	4	13	10	5	1.5	0.1	3
70	bootstrap	0	5	0	10	5	1.5	0.1	4
71	bayes_factor	0	5	1	10	5	1.5	0.1	4
72	edgeR	0	5	6	10	5	1.5	0.1	4
73	bootstrap	1	4	1	10	5	1.5	0.1	5
74	bayes_factor	1	4	1	10	5	1.5	0.1	5
75	edgeR	2	3	7	10	5	1.5	0.1	5
76	bootstrap	0	5	0	10	5	1.5	0.1	6
77	bayes_factor	0	5	0	10	5	1.5	0.1	6
78	edgeR	0	5	8	10	5	1.5	0.1	6
79	bootstrap	0	5	0	10	5	1.5	0.1	7
80	bayes_factor	0	5	3	10	5	1.5	0.1	7
81	edgeR	0	5	5	10	5	1.5	0.1	7
82	bootstrap	0	5	0	10	5	1.5	0.1	8
83	bayes_factor	1	4	0	10	5	1.5	0.1	8
84	edgeR	2	3	6	10	5	1.5	0.1	8
85	bootstrap	1	4	1	10	5	1.5	0.1	9
86	bayes_factor	1	4	1	10	5	1.5	0.1	9
87	edgeR	3	2	6	10	5	1.5	0.1	9
88	bootstrap	0	5	0	10	5	1.5	0.1	10
89	bayes_factor	0	5	0	10	5	1.5	0.1	10
90	edgeR	0	5	8	10	5	1.5	0.1	10
91	bootstrap	0	10	0	3	10	1.5	0.1	1
92	bayes_factor	0	10	1	3	10	1.5	0.1	1
93	edgeR	0	10	7	3	10	1.5	0.1	1
94	bootstrap	0	10	0	3	10	1.5	0.1	2
95	bayes_factor	0	10	1	3	10	1.5	0.1	2
96	edgeR	0	10	3	3	10	1.5	0.1	2
97	bootstrap	0	10	0	3	10	1.5	0.1	3
98	bayes_factor	0	10	2	3	10	1.5	0.1	3
99	edgeR	0	10	4	3	10	1.5	0.1	3
100	bootstrap	0	10	0	3	10	1.5	0.1	4
101	bayes_factor	0	10	1	3	10	1.5	0.1	4
102	edgeR	0	10	3	3	10	1.5	0.1	4
103	bootstrap	0	10	0	3	10	1.5	0.1	5
104	bayes_factor	1	9	0	3	10	1.5	0.1	5
105	edgeR	1	9	3	3	10	1.5	0.1	5
106	bootstrap	0	10	0	3	10	1.5	0.1	6
107	bayes_factor	0	10	1	3	10	1.5	0.1	6
108	edgeR	0	10	1	3	10	1.5	0.1	6
109	bootstrap	0	10	0	3	10	1.5	0.1	7
110	bayes_factor	0	10	0	3	10	1.5	0.1	7
111	edgeR	0	10	6	3	10	1.5	0.1	7
112	bootstrap	0	10	0	3	10	1.5	0.1	8
113	bayes_factor	1	9	2	3	10	1.5	0.1	8
114	edgeR	0	10	5	3	10	1.5	0.1	8
115	bootstrap	0	10	0	3	10	1.5	0.1	9
116	bayes_factor	1	9	0	3	10	1.5	0.1	9
117	edgeR	0	10	3	3	10	1.5	0.1	9
118	bootstrap	0	10	0	3	10	1.5	0.1	10
119	bayes_factor	0	10	0	3	10	1.5	0.1	10
120	edgeR	0	10	4	3	10	1.5	0.1	10
121	bootstrap	0	10	0	5	10	1.5	0.1	1
122	bayes_factor	0	10	0	5	10	1.5	0.1	1
123	edgeR	0	10	4	5	10	1.5	0.1	1
124	bootstrap	0	10	1	5	10	1.5	0.1	2
125	bayes_factor	0	10	2	5	10	1.5	0.1	2
126	edgeR	0	10	4	5	10	1.5	0.1	2
127	bootstrap	0	10	0	5	10	1.5	0.1	3
128	bayes_factor	0	10	0	5	10	1.5	0.1	3
129	edgeR	0	10	2	5	10	1.5	0.1	3
130	bootstrap	0	10	0	5	10	1.5	0.1	4
131	bayes_factor	1	9	0	5	10	1.5	0.1	4
132	edgeR	5	5	7	5	10	1.5	0.1	4
133	bootstrap	0	10	0	5	10	1.5	0.1	5
134	bayes_factor	0	10	2	5	10	1.5	0.1	5
135	edgeR	0	10	4	5	10	1.5	0.1	5
136	bootstrap	0	10	2	5	10	1.5	0.1	6
137	bayes_factor	0	10	2	5	10	1.5	0.1	6
138	edgeR	0	10	5	5	10	1.5	0.1	6
139	bootstrap	0	10	0	5	10	1.5	0.1	7
140	bayes_factor	0	10	0	5	10	1.5	0.1	7
141	edgeR	4	6	6	5	10	1.5	0.1	7
142	bootstrap	0	10	1	5	10	1.5	0.1	8
143	bayes_factor	0	10	1	5	10	1.5	0.1	8
144	edgeR	0	10	8	5	10	1.5	0.1	8
145	bootstrap	0	10	0	5	10	1.5	0.1	9
146	bayes_factor	0	10	1	5	10	1.5	0.1	9
147	edgeR	0	10	1	5	10	1.5	0.1	9
148	bootstrap	0	10	0	5	10	1.5	0.1	10
149	bayes_factor	0	10	0	5	10	1.5	0.1	10
150	edgeR	0	10	2	5	10	1.5	0.1	10
151	bootstrap	0	10	0	10	10	1.5	0.1	1
152	bayes_factor	0	10	1	10	10	1.5	0.1	1
153	edgeR	2	8	5	10	10	1.5	0.1	1
154	bootstrap	0	10	0	10	10	1.5	0.1	2
155	bayes_factor	0	10	1	10	10	1.5	0.1	2
156	edgeR	1	9	10	10	10	1.5	0.1	2
157	bootstrap	0	10	0	10	10	1.5	0.1	3
158	bayes_factor	0	10	1	10	10	1.5	0.1	3
159	edgeR	1	9	5	10	10	1.5	0.1	3
160	bootstrap	1	9	0	10	10	1.5	0.1	4
161	bayes_factor	2	8	0	10	10	1.5	0.1	4
162	edgeR	5	5	3	10	10	1.5	0.1	4
163	bootstrap	0	10	0	10	10	1.5	0.1	5
164	bayes_factor	1	9	0	10	10	1.5	0.1	5
165	edgeR	1	9	4	10	10	1.5	0.1	5
166	bootstrap	0	10	0	10	10	1.5	0.1	6
167	bayes_factor	0	10	0	10	10	1.5	0.1	6
168	edgeR	1	9	9	10	10	1.5	0.1	6
169	bootstrap	0	10	0	10	10	1.5	0.1	7
170	bayes_factor	0	10	1	10	10	1.5	0.1	7
171	edgeR	1	9	7	10	10	1.5	0.1	7
172	bootstrap	0	10	0	10	10	1.5	0.1	8
173	bayes_factor	0	10	1	10	10	1.5	0.1	8
174	edgeR	0	10	10	10	10	1.5	0.1	8
175	bootstrap	0	10	0	10	10	1.5	0.1	9
176	bayes_factor	0	10	0	10	10	1.5	0.1	9
177	edgeR	4	6	1	10	10	1.5	0.1	9
178	bootstrap	0	10	0	10	10	1.5	0.1	10
179	bayes_factor	1	9	0	10	10	1.5	0.1	10
180	edgeR	1	9	4	10	10	1.5	0.1	10
181	bootstrap	0	20	0	3	20	1.5	0.1	1
182	bayes_factor	0	20	1	3	20	1.5	0.1	1
183	edgeR	0	20	2	3	20	1.5	0.1	1
184	bootstrap	0	20	0	3	20	1.5	0.1	2
185	bayes_factor	0	20	1	3	20	1.5	0.1	2
186	edgeR	0	20	3	3	20	1.5	0.1	2
187	bootstrap	0	20	2	3	20	1.5	0.1	3
188	bayes_factor	0	20	2	3	20	1.5	0.1	3
189	edgeR	2	18	1	3	20	1.5	0.1	3
190	bootstrap	0	20	0	3	20	1.5	0.1	4
191	bayes_factor	0	20	1	3	20	1.5	0.1	4
192	edgeR	0	20	6	3	20	1.5	0.1	4
193	bootstrap	0	20	0	3	20	1.5	0.1	5
194	bayes_factor	1	19	0	3	20	1.5	0.1	5
195	edgeR	0	20	2	3	20	1.5	0.1	5
196	bootstrap	0	20	0	3	20	1.5	0.1	6
197	bayes_factor	1	19	0	3	20	1.5	0.1	6
198	edgeR	1	19	3	3	20	1.5	0.1	6
199	bootstrap	0	20	0	3	20	1.5	0.1	7
200	bayes_factor	0	20	1	3	20	1.5	0.1	7
201	edgeR	0	20	1	3	20	1.5	0.1	7
202	bootstrap	0	20	0	3	20	1.5	0.1	8
203	bayes_factor	1	19	2	3	20	1.5	0.1	8
204	edgeR	0	20	7	3	20	1.5	0.1	8
205	bootstrap	0	20	0	3	20	1.5	0.1	9
206	bayes_factor	0	20	1	3	20	1.5	0.1	9
207	edgeR	0	20	3	3	20	1.5	0.1	9
208	bootstrap	0	20	0	3	20	1.5	0.1	10
209	bayes_factor	2	18	1	3	20	1.5	0.1	10
210	edgeR	0	20	2	3	20	1.5	0.1	10
211	bootstrap	0	20	0	5	20	1.5	0.1	1
212	bayes_factor	1	19	0	5	20	1.5	0.1	1
213	edgeR	0	20	3	5	20	1.5	0.1	1
214	bootstrap	0	20	0	5	20	1.5	0.1	2
215	bayes_factor	0	20	0	5	20	1.5	0.1	2
216	edgeR	0	20	3	5	20	1.5	0.1	2
217	bootstrap	0	20	0	5	20	1.5	0.1	3
218	bayes_factor	0	20	0	5	20	1.5	0.1	3
219	edgeR	1	19	5	5	20	1.5	0.1	3
220	bootstrap	0	20	0	5	20	1.5	0.1	4
221	bayes_factor	0	20	2	5	20	1.5	0.1	4
222	edgeR	1	19	3	5	20	1.5	0.1	4
223	bootstrap	0	20	0	5	20	1.5	0.1	5
224	bayes_factor	2	18	0	5	20	1.5	0.1	5
225	edgeR	4	16	1	5	20	1.5	0.1	5
226	bootstrap	0	20	0	5	20	1.5	0.1	6
227	bayes_factor	0	20	1	5	20	1.5	0.1	6
228	edgeR	0	20	6	5	20	1.5	0.1	6
229	bootstrap	1	19	1	5	20	1.5	0.1	7
230	bayes_factor	1	19	2	5	20	1.5	0.1	7
231	edgeR	0	20	8	5	20	1.5	0.1	7
232	bootstrap	0	20	0	5	20	1.5	0.1	8
233	bayes_factor	0	20	1	5	20	1.5	0.1	8
234	edgeR	3	17	4	5	20	1.5	0.1	8
235	bootstrap	0	20	1	5	20	1.5	0.1	9
236	bayes_factor	0	20	2	5	20	1.5	0.1	9
237	edgeR	0	20	9	5	20	1.5	0.1	9
238	bootstrap	0	20	1	5	20	1.5	0.1	10
239	bayes_factor	0	20	2	5	20	1.5	0.1	10
240	edgeR	0	20	3	5	20	1.5	0.1	10
241	bootstrap	4	16	1	10	20	1.5	0.1	1
242	bayes_factor	3	17	1	10	20	1.5	0.1	1
243	edgeR	6	14	2	10	20	1.5	0.1	1
244	bootstrap	0	20	0	10	20	1.5	0.1	2
245	bayes_factor	0	20	1	10	20	1.5	0.1	2
246	edgeR	0	20	8	10	20	1.5	0.1	2
247	bootstrap	0	20	0	10	20	1.5	0.1	3
248	bayes_factor	0	20	0	10	20	1.5	0.1	3
249	edgeR	0	20	6	10	20	1.5	0.1	3
250	bootstrap	0	20	0	10	20	1.5	0.1	4
251	bayes_factor	1	19	1	10	20	1.5	0.1	4
252	edgeR	1	19	8	10	20	1.5	0.1	4
253	bootstrap	0	20	0	10	20	1.5	0.1	5
254	bayes_factor	0	20	1	10	20	1.5	0.1	5
255	edgeR	0	20	6	10	20	1.5	0.1	5
256	bootstrap	0	20	0	10	20	1.5	0.1	6
257	bayes_factor	0	20	0	10	20	1.5	0.1	6
258	edgeR	4	16	1	10	20	1.5	0.1	6
259	bootstrap	1	19	0	10	20	1.5	0.1	7
260	bayes_factor	2	18	0	10	20	1.5	0.1	7
261	edgeR	0	20	5	10	20	1.5	0.1	7
262	bootstrap	0	20	1	10	20	1.5	0.1	8
263	bayes_factor	1	19	1	10	20	1.5	0.1	8
264	edgeR	5	15	3	10	20	1.5	0.1	8
265	bootstrap	0	20	0	10	20	1.5	0.1	9
266	bayes_factor	1	19	1	10	20	1.5	0.1	9
267	edgeR	0	20	5	10	20	1.5	0.1	9
268	bootstrap	0	20	0	10	20	1.5	0.1	10
269	bayes_factor	0	20	0	10	20	1.5	0.1	10
270	edgeR	0	20	5	10	20	1.5	0.1	10
271	bootstrap	0	5	0	3	5	2	0.1	1
272	bayes_factor	0	5	2	3	5	2	0.1	1
273	edgeR	0	5	10	3	5	2	0.1	1
274	bootstrap	0	5	0	3	5	2	0.1	2
275	bayes_factor	0	5	0	3	5	2	0.1	2
276	edgeR	0	5	3	3	5	2	0.1	2
277	bootstrap	0	5	0	3	5	2	0.1	3
278	bayes_factor	0	5	1	3	5	2	0.1	3
279	edgeR	0	5	1	3	5	2	0.1	3
280	bootstrap	0	5	0	3	5	2	0.1	4
281	bayes_factor	1	4	1	3	5	2	0.1	4
282	edgeR	2	3	5	3	5	2	0.1	4
283	bootstrap	0	5	0	3	5	2	0.1	5
284	bayes_factor	0	5	1	3	5	2	0.1	5
285	edgeR	0	5	9	3	5	2	0.1	5
286	bootstrap	0	5	0	3	5	2	0.1	6
287	bayes_factor	0	5	1	3	5	2	0.1	6
288	edgeR	0	5	8	3	5	2	0.1	6
289	bootstrap	0	5	0	3	5	2	0.1	7
290	bayes_factor	1	4	1	3	5	2	0.1	7
291	edgeR	0	5	4	3	5	2	0.1	7
292	bootstrap	0	5	0	3	5	2	0.1	8
293	bayes_factor	0	5	3	3	5	2	0.1	8
294	edgeR	0	5	8	3	5	2	0.1	8
295	bootstrap	0	5	0	3	5	2	0.1	9
296	bayes_factor	0	5	3	3	5	2	0.1	9
297	edgeR	0	5	10	3	5	2	0.1	9
298	bootstrap	0	5	0	3	5	2	0.1	10
299	bayes_factor	0	5	1	3	5	2	0.1	10
300	edgeR	0	5	2	3	5	2	0.1	10
301	bootstrap	0	5	0	5	5	2	0.1	1
302	bayes_factor	1	4	1	5	5	2	0.1	1
303	edgeR	0	5	12	5	5	2	0.1	1
304	bootstrap	0	5	1	5	5	2	0.1	2
305	bayes_factor	0	5	1	5	5	2	0.1	2
306	edgeR	3	2	2	5	5	2	0.1	2
307	bootstrap	1	4	0	5	5	2	0.1	3
308	bayes_factor	1	4	0	5	5	2	0.1	3
309	edgeR	4	1	9	5	5	2	0.1	3
310	bootstrap	0	5	0	5	5	2	0.1	4
311	bayes_factor	0	5	0	5	5	2	0.1	4
312	edgeR	0	5	3	5	5	2	0.1	4
313	bootstrap	0	5	2	5	5	2	0.1	5
314	bayes_factor	0	5	2	5	5	2	0.1	5
315	edgeR	1	4	4	5	5	2	0.1	5
316	bootstrap	0	5	0	5	5	2	0.1	6
317	bayes_factor	0	5	0	5	5	2	0.1	6
318	edgeR	0	5	4	5	5	2	0.1	6
319	bootstrap	0	5	0	5	5	2	0.1	7
320	bayes_factor	0	5	0	5	5	2	0.1	7
321	edgeR	3	2	7	5	5	2	0.1	7
322	bootstrap	3	2	2	5	5	2	0.1	8
323	bayes_factor	3	2	2	5	5	2	0.1	8
324	edgeR	4	1	3	5	5	2	0.1	8
325	bootstrap	0	5	1	5	5	2	0.1	9
326	bayes_factor	0	5	1	5	5	2	0.1	9
327	edgeR	0	5	4	5	5	2	0.1	9
328	bootstrap	0	5	0	5	5	2	0.1	10
329	bayes_factor	0	5	0	5	5	2	0.1	10
330	edgeR	0	5	16	5	5	2	0.1	10
331	bootstrap	3	2	1	10	5	2	0.1	1
332	bayes_factor	3	2	1	10	5	2	0.1	1
333	edgeR	0	5	23	10	5	2	0.1	1
334	bootstrap	0	5	0	10	5	2	0.1	2
335	bayes_factor	1	4	0	10	5	2	0.1	2
336	edgeR	5	0	5	10	5	2	0.1	2
337	bootstrap	0	5	0	10	5	2	0.1	3
338	bayes_factor	0	5	0	10	5	2	0.1	3
339	edgeR	2	3	4	10	5	2	0.1	3
340	bootstrap	0	5	0	10	5	2	0.1	4
341	bayes_factor	1	4	1	10	5	2	0.1	4
342	edgeR	0	5	8	10	5	2	0.1	4
343	bootstrap	0	5	1	10	5	2	0.1	5
344	bayes_factor	1	4	2	10	5	2	0.1	5
345	edgeR	0	5	3	10	5	2	0.1	5
346	bootstrap	0	5	0	10	5	2	0.1	6
347	bayes_factor	2	3	0	10	5	2	0.1	6
348	edgeR	3	2	2	10	5	2	0.1	6
349	bootstrap	1	4	0	10	5	2	0.1	7
350	bayes_factor	2	3	2	10	5	2	0.1	7
351	edgeR	3	2	5	10	5	2	0.1	7
352	bootstrap	2	3	1	10	5	2	0.1	8
353	bayes_factor	2	3	1	10	5	2	0.1	8
354	edgeR	4	1	9	10	5	2	0.1	8
355	bootstrap	1	4	2	10	5	2	0.1	9
356	bayes_factor	1	4	2	10	5	2	0.1	9
357	edgeR	3	2	7	10	5	2	0.1	9
358	bootstrap	0	5	0	10	5	2	0.1	10
359	bayes_factor	0	5	1	10	5	2	0.1	10
360	edgeR	2	3	2	10	5	2	0.1	10
361	bootstrap	0	10	0	3	10	2	0.1	1
362	bayes_factor	0	10	0	3	10	2	0.1	1
363	edgeR	2	8	5	3	10	2	0.1	1
364	bootstrap	0	10	0	3	10	2	0.1	2
365	bayes_factor	0	10	0	3	10	2	0.1	2
366	edgeR	0	10	3	3	10	2	0.1	2
367	bootstrap	0	10	0	3	10	2	0.1	3
368	bayes_factor	0	10	0	3	10	2	0.1	3
369	edgeR	0	10	6	3	10	2	0.1	3
370	bootstrap	0	10	0	3	10	2	0.1	4
371	bayes_factor	1	9	1	3	10	2	0.1	4
372	edgeR	0	10	6	3	10	2	0.1	4
373	bootstrap	0	10	0	3	10	2	0.1	5
374	bayes_factor	1	9	0	3	10	2	0.1	5
375	edgeR	0	10	3	3	10	2	0.1	5
376	bootstrap	0	10	0	3	10	2	0.1	6
377	bayes_factor	1	9	2	3	10	2	0.1	6
378	edgeR	0	10	3	3	10	2	0.1	6
379	bootstrap	0	10	0	3	10	2	0.1	7
380	bayes_factor	1	9	1	3	10	2	0.1	7
381	edgeR	1	9	4	3	10	2	0.1	7
382	bootstrap	0	10	0	3	10	2	0.1	8
383	bayes_factor	1	9	0	3	10	2	0.1	8
384	edgeR	0	10	10	3	10	2	0.1	8
385	bootstrap	0	10	0	3	10	2	0.1	9
386	bayes_factor	0	10	2	3	10	2	0.1	9
387	edgeR	6	4	7	3	10	2	0.1	9
388	bootstrap	0	10	0	3	10	2	0.1	10
389	bayes_factor	0	10	1	3	10	2	0.1	10
390	edgeR	0	10	16	3	10	2	0.1	10
391	bootstrap	0	10	0	5	10	2	0.1	1
392	bayes_factor	0	10	1	5	10	2	0.1	1
393	edgeR	0	10	9	5	10	2	0.1	1
394	bootstrap	0	10	0	5	10	2	0.1	2
395	bayes_factor	1	9	1	5	10	2	0.1	2
396	edgeR	2	8	8	5	10	2	0.1	2
397	bootstrap	0	10	0	5	10	2	0.1	3
398	bayes_factor	0	10	0	5	10	2	0.1	3
399	edgeR	1	9	6	5	10	2	0.1	3
400	bootstrap	0	10	0	5	10	2	0.1	4
401	bayes_factor	0	10	2	5	10	2	0.1	4
402	edgeR	0	10	14	5	10	2	0.1	4
403	bootstrap	0	10	0	5	10	2	0.1	5
404	bayes_factor	0	10	1	5	10	2	0.1	5
405	edgeR	0	10	11	5	10	2	0.1	5
406	bootstrap	0	10	0	5	10	2	0.1	6
407	bayes_factor	1	9	1	5	10	2	0.1	6
408	edgeR	2	8	3	5	10	2	0.1	6
409	bootstrap	0	10	0	5	10	2	0.1	7
410	bayes_factor	0	10	1	5	10	2	0.1	7
411	edgeR	0	10	6	5	10	2	0.1	7
412	bootstrap	0	10	0	5	10	2	0.1	8
413	bayes_factor	0	10	0	5	10	2	0.1	8
414	edgeR	0	10	4	5	10	2	0.1	8
415	bootstrap	1	9	0	5	10	2	0.1	9
416	bayes_factor	1	9	2	5	10	2	0.1	9
417	edgeR	8	2	12	5	10	2	0.1	9
418	bootstrap	0	10	0	5	10	2	0.1	10
419	bayes_factor	1	9	1	5	10	2	0.1	10
420	edgeR	1	9	7	5	10	2	0.1	10
421	bootstrap	6	4	0	10	10	2	0.1	1
422	bayes_factor	3	7	0	10	10	2	0.1	1
423	edgeR	7	3	4	10	10	2	0.1	1
424	bootstrap	5	5	2	10	10	2	0.1	2
425	bayes_factor	5	5	2	10	10	2	0.1	2
426	edgeR	6	4	6	10	10	2	0.1	2
427	bootstrap	0	10	0	10	10	2	0.1	3
428	bayes_factor	2	8	0	10	10	2	0.1	3
429	edgeR	6	4	2	10	10	2	0.1	3
430	bootstrap	3	7	1	10	10	2	0.1	4
431	bayes_factor	5	5	1	10	10	2	0.1	4
432	edgeR	9	1	4	10	10	2	0.1	4
433	bootstrap	1	9	0	10	10	2	0.1	5
434	bayes_factor	2	8	0	10	10	2	0.1	5
435	edgeR	8	2	4	10	10	2	0.1	5
436	bootstrap	2	8	3	10	10	2	0.1	6
437	bayes_factor	2	8	1	10	10	2	0.1	6
438	edgeR	5	5	4	10	10	2	0.1	6
439	bootstrap	0	10	0	10	10	2	0.1	7
440	bayes_factor	2	8	0	10	10	2	0.1	7
441	edgeR	3	7	2	10	10	2	0.1	7
442	bootstrap	0	10	0	10	10	2	0.1	8
443	bayes_factor	3	7	0	10	10	2	0.1	8
444	edgeR	0	10	18	10	10	2	0.1	8
445	bootstrap	3	7	1	10	10	2	0.1	9
446	bayes_factor	2	8	1	10	10	2	0.1	9
447	edgeR	1	9	8	10	10	2	0.1	9
448	bootstrap	3	7	1	10	10	2	0.1	10
449	bayes_factor	3	7	1	10	10	2	0.1	10
450	edgeR	3	7	4	10	10	2	0.1	10
451	bootstrap	0	20	0	3	20	2	0.1	1
452	bayes_factor	1	19	0	3	20	2	0.1	1
453	edgeR	0	20	5	3	20	2	0.1	1
454	bootstrap	0	20	0	3	20	2	0.1	2
455	bayes_factor	0	20	1	3	20	2	0.1	2
456	edgeR	0	20	1	3	20	2	0.1	2
457	bootstrap	0	20	0	3	20	2	0.1	3
458	bayes_factor	1	19	0	3	20	2	0.1	3
459	edgeR	0	20	9	3	20	2	0.1	3
460	bootstrap	0	20	0	3	20	2	0.1	4
461	bayes_factor	0	20	1	3	20	2	0.1	4
462	edgeR	0	20	1	3	20	2	0.1	4
463	bootstrap	0	20	0	3	20	2	0.1	5
464	bayes_factor	1	19	0	3	20	2	0.1	5
465	edgeR	0	20	6	3	20	2	0.1	5
466	bootstrap	0	20	0	3	20	2	0.1	6
467	bayes_factor	0	20	0	3	20	2	0.1	6
468	edgeR	0	20	2	3	20	2	0.1	6
469	bootstrap	0	20	0	3	20	2	0.1	7
470	bayes_factor	2	18	1	3	20	2	0.1	7
471	edgeR	0	20	4	3	20	2	0.1	7
472	bootstrap	0	20	0	3	20	2	0.1	8
473	bayes_factor	1	19	0	3	20	2	0.1	8
474	edgeR	0	20	13	3	20	2	0.1	8
475	bootstrap	0	20	0	3	20	2	0.1	9
476	bayes_factor	0	20	2	3	20	2	0.1	9
477	edgeR	0	20	4	3	20	2	0.1	9
478	bootstrap	0	20	0	3	20	2	0.1	10
479	bayes_factor	0	20	2	3	20	2	0.1	10
480	edgeR	0	20	5	3	20	2	0.1	10
481	bootstrap	0	20	0	5	20	2	0.1	1
482	bayes_factor	1	19	0	5	20	2	0.1	1
483	edgeR	0	20	8	5	20	2	0.1	1
484	bootstrap	0	20	0	5	20	2	0.1	2
485	bayes_factor	1	19	0	5	20	2	0.1	2
486	edgeR	4	16	5	5	20	2	0.1	2
487	bootstrap	0	20	0	5	20	2	0.1	3
488	bayes_factor	0	20	0	5	20	2	0.1	3
489	edgeR	0	20	6	5	20	2	0.1	3
490	bootstrap	1	19	0	5	20	2	0.1	4
491	bayes_factor	1	19	0	5	20	2	0.1	4
492	edgeR	0	20	6	5	20	2	0.1	4
493	bootstrap	0	20	0	5	20	2	0.1	5
494	bayes_factor	1	19	3	5	20	2	0.1	5
495	edgeR	0	20	17	5	20	2	0.1	5
496	bootstrap	0	20	0	5	20	2	0.1	6
497	bayes_factor	0	20	2	5	20	2	0.1	6
498	edgeR	2	18	2	5	20	2	0.1	6
499	bootstrap	0	20	0	5	20	2	0.1	7
500	bayes_factor	1	19	0	5	20	2	0.1	7
501	edgeR	1	19	4	5	20	2	0.1	7
502	bootstrap	0	20	0	5	20	2	0.1	8
503	bayes_factor	0	20	0	5	20	2	0.1	8
504	edgeR	0	20	6	5	20	2	0.1	8
505	bootstrap	0	20	0	5	20	2	0.1	9
506	bayes_factor	0	20	0	5	20	2	0.1	9
507	edgeR	0	20	4	5	20	2	0.1	9
508	bootstrap	0	20	0	5	20	2	0.1	10
509	bayes_factor	0	20	0	5	20	2	0.1	10
510	edgeR	0	20	7	5	20	2	0.1	10
511	bootstrap	11	9	2	10	20	2	0.1	1
512	bayes_factor	4	16	0	10	20	2	0.1	1
513	edgeR	0	20	14	10	20	2	0.1	1
514	bootstrap	8	12	1	10	20	2	0.1	2
515	bayes_factor	4	16	1	10	20	2	0.1	2
516	edgeR	12	8	2	10	20	2	0.1	2
517	bootstrap	7	13	2	10	20	2	0.1	3
518	bayes_factor	5	15	1	10	20	2	0.1	3
519	edgeR	7	13	4	10	20	2	0.1	3
520	bootstrap	14	6	3	10	20	2	0.1	4
521	bayes_factor	7	13	0	10	20	2	0.1	4
522	edgeR	1	19	18	10	20	2	0.1	4
523	bootstrap	17	3	3	10	20	2	0.1	5
524	bayes_factor	5	15	1	10	20	2	0.1	5
525	edgeR	13	7	3	10	20	2	0.1	5
526	bootstrap	9	11	4	10	20	2	0.1	6
527	bayes_factor	0	20	1	10	20	2	0.1	6
528	edgeR	9	11	3	10	20	2	0.1	6
529	bootstrap	11	9	7	10	20	2	0.1	7
530	bayes_factor	4	16	1	10	20	2	0.1	7
531	edgeR	11	9	5	10	20	2	0.1	7
532	bootstrap	7	13	1	10	20	2	0.1	8
533	bayes_factor	7	13	1	10	20	2	0.1	8
534	edgeR	14	6	4	10	20	2	0.1	8
535	bootstrap	14	6	1	10	20	2	0.1	9
536	bayes_factor	7	13	1	10	20	2	0.1	9
537	edgeR	6	14	4	10	20	2	0.1	9
538	bootstrap	6	14	0	10	20	2	0.1	10
539	bayes_factor	4	16	0	10	20	2	0.1	10
540	edgeR	6	14	5	10	20	2	0.1	10
541	bootstrap	0	5	0	3	5	4	0.1	1
542	bayes_factor	1	4	1	3	5	4	0.1	1
543	edgeR	3	2	6	3	5	4	0.1	1
544	bootstrap	0	5	0	3	5	4	0.1	2
545	bayes_factor	0	5	0	3	5	4	0.1	2
546	edgeR	0	5	3	3	5	4	0.1	2
547	bootstrap	0	5	0	3	5	4	0.1	3
548	bayes_factor	1	4	2	3	5	4	0.1	3
549	edgeR	5	0	7	3	5	4	0.1	3
550	bootstrap	2	3	1	3	5	4	0.1	4
551	bayes_factor	3	2	0	3	5	4	0.1	4
552	edgeR	5	0	8	3	5	4	0.1	4
553	bootstrap	0	5	0	3	5	4	0.1	5
554	bayes_factor	1	4	2	3	5	4	0.1	5
555	edgeR	4	1	5	3	5	4	0.1	5
556	bootstrap	0	5	0	3	5	4	0.1	6
557	bayes_factor	1	4	1	3	5	4	0.1	6
558	edgeR	5	0	6	3	5	4	0.1	6
559	bootstrap	2	3	1	3	5	4	0.1	7
560	bayes_factor	1	4	2	3	5	4	0.1	7
561	edgeR	4	1	8	3	5	4	0.1	7
562	bootstrap	1	4	1	3	5	4	0.1	8
563	bayes_factor	1	4	2	3	5	4	0.1	8
564	edgeR	3	2	3	3	5	4	0.1	8
565	bootstrap	0	5	0	3	5	4	0.1	9
566	bayes_factor	1	4	0	3	5	4	0.1	9
567	edgeR	3	2	4	3	5	4	0.1	9
568	bootstrap	0	5	0	3	5	4	0.1	10
569	bayes_factor	1	4	3	3	5	4	0.1	10
570	edgeR	1	4	7	3	5	4	0.1	10
571	bootstrap	0	5	0	5	5	4	0.1	1
572	bayes_factor	3	2	1	5	5	4	0.1	1
573	edgeR	5	0	8	5	5	4	0.1	1
574	bootstrap	2	3	0	5	5	4	0.1	2
575	bayes_factor	3	2	0	5	5	4	0.1	2
576	edgeR	5	0	2	5	5	4	0.1	2
577	bootstrap	4	1	1	5	5	4	0.1	3
578	bayes_factor	4	1	1	5	5	4	0.1	3
579	edgeR	5	0	6	5	5	4	0.1	3
580	bootstrap	0	5	0	5	5	4	0.1	4
581	bayes_factor	1	4	2	5	5	4	0.1	4
582	edgeR	5	0	5	5	5	4	0.1	4
583	bootstrap	0	5	0	5	5	4	0.1	5
584	bayes_factor	0	5	1	5	5	4	0.1	5
585	edgeR	4	1	12	5	5	4	0.1	5
586	bootstrap	0	5	4	5	5	4	0.1	6
587	bayes_factor	0	5	4	5	5	4	0.1	6
588	edgeR	1	4	17	5	5	4	0.1	6
589	bootstrap	4	1	0	5	5	4	0.1	7
590	bayes_factor	4	1	0	5	5	4	0.1	7
591	edgeR	4	1	7	5	5	4	0.1	7
592	bootstrap	2	3	1	5	5	4	0.1	8
593	bayes_factor	2	3	1	5	5	4	0.1	8
594	edgeR	2	3	15	5	5	4	0.1	8
595	bootstrap	1	4	0	5	5	4	0.1	9
596	bayes_factor	2	3	1	5	5	4	0.1	9
597	edgeR	5	0	4	5	5	4	0.1	9
598	bootstrap	0	5	0	5	5	4	0.1	10
599	bayes_factor	1	4	0	5	5	4	0.1	10
600	edgeR	5	0	5	5	5	4	0.1	10
601	bootstrap	5	0	0	10	5	4	0.1	1
602	bayes_factor	5	0	0	10	5	4	0.1	1
603	edgeR	5	0	3	10	5	4	0.1	1
604	bootstrap	4	1	0	10	5	4	0.1	2
605	bayes_factor	4	1	0	10	5	4	0.1	2
606	edgeR	5	0	10	10	5	4	0.1	2
607	bootstrap	5	0	2	10	5	4	0.1	3
608	bayes_factor	5	0	0	10	5	4	0.1	3
609	edgeR	5	0	2	10	5	4	0.1	3
610	bootstrap	5	0	0	10	5	4	0.1	4
611	bayes_factor	5	0	0	10	5	4	0.1	4
612	edgeR	5	0	18	10	5	4	0.1	4
613	bootstrap	5	0	2	10	5	4	0.1	5
614	bayes_factor	5	0	2	10	5	4	0.1	5
615	edgeR	5	0	7	10	5	4	0.1	5
616	bootstrap	2	3	0	10	5	4	0.1	6
617	bayes_factor	3	2	0	10	5	4	0.1	6
618	edgeR	2	3	31	10	5	4	0.1	6
619	bootstrap	5	0	0	10	5	4	0.1	7
620	bayes_factor	5	0	0	10	5	4	0.1	7
621	edgeR	5	0	5	10	5	4	0.1	7
622	bootstrap	4	1	0	10	5	4	0.1	8
623	bayes_factor	4	1	0	10	5	4	0.1	8
624	edgeR	3	2	22	10	5	4	0.1	8
625	bootstrap	4	1	2	10	5	4	0.1	9
626	bayes_factor	3	2	2	10	5	4	0.1	9
627	edgeR	4	1	7	10	5	4	0.1	9
628	bootstrap	4	1	0	10	5	4	0.1	10
629	bayes_factor	4	1	0	10	5	4	0.1	10
630	edgeR	5	0	2	10	5	4	0.1	10
631	bootstrap	0	10	0	3	10	4	0.1	1
632	bayes_factor	3	7	0	3	10	4	0.1	1
633	edgeR	1	9	9	3	10	4	0.1	1
634	bootstrap	3	7	1	3	10	4	0.1	2
635	bayes_factor	6	4	1	3	10	4	0.1	2
636	edgeR	0	10	6	3	10	4	0.1	2
637	bootstrap	0	10	0	3	10	4	0.1	3
638	bayes_factor	1	9	2	3	10	4	0.1	3
639	edgeR	0	10	5	3	10	4	0.1	3
640	bootstrap	1	9	1	3	10	4	0.1	4
641	bayes_factor	4	6	0	3	10	4	0.1	4
642	edgeR	3	7	6	3	10	4	0.1	4
643	bootstrap	0	10	0	3	10	4	0.1	5
644	bayes_factor	1	9	0	3	10	4	0.1	5
645	edgeR	0	10	6	3	10	4	0.1	5
646	bootstrap	3	7	1	3	10	4	0.1	6
647	bayes_factor	2	8	1	3	10	4	0.1	6
648	edgeR	0	10	16	3	10	4	0.1	6
649	bootstrap	0	10	0	3	10	4	0.1	7
650	bayes_factor	2	8	2	3	10	4	0.1	7
651	edgeR	9	1	3	3	10	4	0.1	7
652	bootstrap	2	8	1	3	10	4	0.1	8
653	bayes_factor	1	9	0	3	10	4	0.1	8
654	edgeR	2	8	7	3	10	4	0.1	8
655	bootstrap	0	10	1	3	10	4	0.1	9
656	bayes_factor	1	9	4	3	10	4	0.1	9
657	edgeR	2	8	11	3	10	4	0.1	9
658	bootstrap	3	7	1	3	10	4	0.1	10
659	bayes_factor	2	8	0	3	10	4	0.1	10
660	edgeR	1	9	13	3	10	4	0.1	10
661	bootstrap	4	6	3	5	10	4	0.1	1
662	bayes_factor	3	7	3	5	10	4	0.1	1
663	edgeR	9	1	4	5	10	4	0.1	1
664	bootstrap	0	10	0	5	10	4	0.1	2
665	bayes_factor	0	10	1	5	10	4	0.1	2
666	edgeR	4	6	12	5	10	4	0.1	2
667	bootstrap	3	7	1	5	10	4	0.1	3
668	bayes_factor	3	7	1	5	10	4	0.1	3
669	edgeR	5	5	7	5	10	4	0.1	3
670	bootstrap	5	5	4	5	10	4	0.1	4
671	bayes_factor	3	7	4	5	10	4	0.1	4
672	edgeR	9	1	7	5	10	4	0.1	4
673	bootstrap	6	4	0	5	10	4	0.1	5
674	bayes_factor	3	7	1	5	10	4	0.1	5
675	edgeR	6	4	3	5	10	4	0.1	5
676	bootstrap	3	7	0	5	10	4	0.1	6
677	bayes_factor	4	6	0	5	10	4	0.1	6
678	edgeR	7	3	3	5	10	4	0.1	6
679	bootstrap	0	10	0	5	10	4	0.1	7
680	bayes_factor	3	7	0	5	10	4	0.1	7
681	edgeR	10	0	7	5	10	4	0.1	7
682	bootstrap	8	2	1	5	10	4	0.1	8
683	bayes_factor	8	2	0	5	10	4	0.1	8
684	edgeR	4	6	25	5	10	4	0.1	8
685	bootstrap	4	6	1	5	10	4	0.1	9
686	bayes_factor	2	8	1	5	10	4	0.1	9
687	edgeR	3	7	13	5	10	4	0.1	9
688	bootstrap	0	10	0	5	10	4	0.1	10
689	bayes_factor	3	7	0	5	10	4	0.1	10
690	edgeR	4	6	20	5	10	4	0.1	10
691	bootstrap	10	0	3	10	10	4	0.1	1
692	bayes_factor	7	3	1	10	10	4	0.1	1
693	edgeR	10	0	3	10	10	4	0.1	1
694	bootstrap	10	0	4	10	10	4	0.1	2
695	bayes_factor	7	3	1	10	10	4	0.1	2
696	edgeR	2	8	33	10	10	4	0.1	2
697	bootstrap	9	1	0	10	10	4	0.1	3
698	bayes_factor	9	1	0	10	10	4	0.1	3
699	edgeR	10	0	6	10	10	4	0.1	3
700	bootstrap	9	1	4	10	10	4	0.1	4
701	bayes_factor	8	2	2	10	10	4	0.1	4
702	edgeR	10	0	8	10	10	4	0.1	4
703	bootstrap	8	2	4	10	10	4	0.1	5
704	bayes_factor	7	3	3	10	10	4	0.1	5
705	edgeR	10	0	14	10	10	4	0.1	5
706	bootstrap	7	3	1	10	10	4	0.1	6
707	bayes_factor	7	3	1	10	10	4	0.1	6
708	edgeR	3	7	37	10	10	4	0.1	6
709	bootstrap	8	2	0	10	10	4	0.1	7
710	bayes_factor	7	3	0	10	10	4	0.1	7
711	edgeR	9	1	1	10	10	4	0.1	7
712	bootstrap	8	2	1	10	10	4	0.1	8
713	bayes_factor	6	4	0	10	10	4	0.1	8
714	edgeR	9	1	4	10	10	4	0.1	8
715	bootstrap	9	1	1	10	10	4	0.1	9
716	bayes_factor	8	2	0	10	10	4	0.1	9
717	edgeR	7	3	15	10	10	4	0.1	9
718	bootstrap	8	2	1	10	10	4	0.1	10
719	bayes_factor	5	5	1	10	10	4	0.1	10
720	edgeR	9	1	7	10	10	4	0.1	10
721	bootstrap	2	18	0	3	20	4	0.1	1
722	bayes_factor	5	15	2	3	20	4	0.1	1
723	edgeR	0	20	18	3	20	4	0.1	1
724	bootstrap	4	16	1	3	20	4	0.1	2
725	bayes_factor	7	13	1	3	20	4	0.1	2
726	edgeR	0	20	12	3	20	4	0.1	2
727	bootstrap	4	16	1	3	20	4	0.1	3
728	bayes_factor	2	18	1	3	20	4	0.1	3
729	edgeR	0	20	18	3	20	4	0.1	3
730	bootstrap	6	14	0	3	20	4	0.1	4
731	bayes_factor	5	15	0	3	20	4	0.1	4
732	edgeR	0	20	15	3	20	4	0.1	4
733	bootstrap	0	20	0	3	20	4	0.1	5
734	bayes_factor	4	16	1	3	20	4	0.1	5
735	edgeR	13	7	5	3	20	4	0.1	5
736	bootstrap	3	17	1	3	20	4	0.1	6
737	bayes_factor	3	17	2	3	20	4	0.1	6
738	edgeR	7	13	9	3	20	4	0.1	6
739	bootstrap	6	14	1	3	20	4	0.1	7
740	bayes_factor	2	18	2	3	20	4	0.1	7
741	edgeR	15	5	7	3	20	4	0.1	7
742	bootstrap	3	17	0	3	20	4	0.1	8
743	bayes_factor	4	16	0	3	20	4	0.1	8
744	edgeR	9	11	6	3	20	4	0.1	8
745	bootstrap	0	20	0	3	20	4	0.1	9
746	bayes_factor	4	16	0	3	20	4	0.1	9
747	edgeR	5	15	10	3	20	4	0.1	9
748	bootstrap	3	17	0	3	20	4	0.1	10
749	bayes_factor	6	14	0	3	20	4	0.1	10
750	edgeR	1	19	6	3	20	4	0.1	10
751	bootstrap	16	4	3	5	20	4	0.1	1
752	bayes_factor	9	11	1	5	20	4	0.1	1
753	edgeR	0	20	18	5	20	4	0.1	1
754	bootstrap	17	3	3	5	20	4	0.1	2
755	bayes_factor	7	13	2	5	20	4	0.1	2
756	edgeR	0	20	10	5	20	4	0.1	2
757	bootstrap	15	5	3	5	20	4	0.1	3
758	bayes_factor	9	11	0	5	20	4	0.1	3
759	edgeR	15	5	10	5	20	4	0.1	3
760	bootstrap	15	5	1	5	20	4	0.1	4
761	bayes_factor	5	15	1	5	20	4	0.1	4
762	edgeR	4	16	10	5	20	4	0.1	4
763	bootstrap	11	9	0	5	20	4	0.1	5
764	bayes_factor	9	11	0	5	20	4	0.1	5
765	edgeR	14	6	5	5	20	4	0.1	5
766	bootstrap	17	3	2	5	20	4	0.1	6
767	bayes_factor	12	8	1	5	20	4	0.1	6
768	edgeR	17	3	9	5	20	4	0.1	6
769	bootstrap	16	4	1	5	20	4	0.1	7
770	bayes_factor	8	12	1	5	20	4	0.1	7
771	edgeR	1	19	17	5	20	4	0.1	7
772	bootstrap	16	4	2	5	20	4	0.1	8
773	bayes_factor	13	7	1	5	20	4	0.1	8
774	edgeR	5	15	11	5	20	4	0.1	8
775	bootstrap	15	5	2	5	20	4	0.1	9
776	bayes_factor	10	10	1	5	20	4	0.1	9
777	edgeR	3	17	13	5	20	4	0.1	9
778	bootstrap	14	6	0	5	20	4	0.1	10
779	bayes_factor	10	10	0	5	20	4	0.1	10
780	edgeR	15	5	9	5	20	4	0.1	10
781	bootstrap	19	1	3	10	20	4	0.1	1
782	bayes_factor	18	2	1	10	20	4	0.1	1
783	edgeR	19	1	12	10	20	4	0.1	1
784	bootstrap	17	3	2	10	20	4	0.1	2
785	bayes_factor	14	6	1	10	20	4	0.1	2
786	edgeR	5	15	29	10	20	4	0.1	2
787	bootstrap	18	2	3	10	20	4	0.1	3
788	bayes_factor	15	5	0	10	20	4	0.1	3
789	edgeR	3	17	21	10	20	4	0.1	3
790	bootstrap	17	3	6	10	20	4	0.1	4
791	bayes_factor	14	6	0	10	20	4	0.1	4
792	edgeR	17	3	13	10	20	4	0.1	4
793	bootstrap	18	2	1	10	20	4	0.1	5
794	bayes_factor	18	2	0	10	20	4	0.1	5
795	edgeR	19	1	7	10	20	4	0.1	5
796	bootstrap	20	0	3	10	20	4	0.1	6
797	bayes_factor	15	5	1	10	20	4	0.1	6
798	edgeR	5	15	19	10	20	4	0.1	6
799	bootstrap	20	0	3	10	20	4	0.1	7
800	bayes_factor	18	2	0	10	20	4	0.1	7
801	edgeR	20	0	7	10	20	4	0.1	7
802	bootstrap	19	1	5	10	20	4	0.1	8
803	bayes_factor	14	6	0	10	20	4	0.1	8
804	edgeR	18	2	15	10	20	4	0.1	8
805	bootstrap	18	2	4	10	20	4	0.1	9
806	bayes_factor	15	5	1	10	20	4	0.1	9
807	edgeR	19	1	10	10	20	4	0.1	9
808	bootstrap	19	1	0	10	20	4	0.1	10
809	bayes_factor	17	3	0	10	20	4	0.1	10
810	edgeR	13	7	22	10	20	4	0.1	10
811	bootstrap	0	5	0	3	5	1.5	0.05	1
812	bayes_factor	0	5	2	3	5	1.5	0.05	1
813	edgeR	0	5	3	3	5	1.5	0.05	1
814	bootstrap	0	5	0	3	5	1.5	0.05	2
815	bayes_factor	0	5	2	3	5	1.5	0.05	2
816	edgeR	0	5	4	3	5	1.5	0.05	2
817	bootstrap	0	5	0	3	5	1.5	0.05	3
818	bayes_factor	0	5	0	3	5	1.5	0.05	3
819	edgeR	0	5	5	3	5	1.5	0.05	3
820	bootstrap	0	5	0	3	5	1.5	0.05	4
821	bayes_factor	0	5	0	3	5	1.5	0.05	4
822	edgeR	1	4	7	3	5	1.5	0.05	4
823	bootstrap	0	5	0	3	5	1.5	0.05	5
824	bayes_factor	0	5	0	3	5	1.5	0.05	5
825	edgeR	0	5	2	3	5	1.5	0.05	5
826	bootstrap	0	5	0	3	5	1.5	0.05	6
827	bayes_factor	0	5	2	3	5	1.5	0.05	6
828	edgeR	0	5	2	3	5	1.5	0.05	6
829	bootstrap	0	5	0	3	5	1.5	0.05	7
830	bayes_factor	1	4	2	3	5	1.5	0.05	7
831	edgeR	0	5	5	3	5	1.5	0.05	7
832	bootstrap	0	5	0	3	5	1.5	0.05	8
833	bayes_factor	0	5	0	3	5	1.5	0.05	8
834	edgeR	0	5	3	3	5	1.5	0.05	8
835	bootstrap	0	5	0	3	5	1.5	0.05	9
836	bayes_factor	1	4	0	3	5	1.5	0.05	9
837	edgeR	0	5	3	3	5	1.5	0.05	9
838	bootstrap	0	5	0	3	5	1.5	0.05	10
839	bayes_factor	0	5	0	3	5	1.5	0.05	10
840	edgeR	0	5	2	3	5	1.5	0.05	10
841	bootstrap	0	5	1	5	5	1.5	0.05	1
842	bayes_factor	0	5	1	5	5	1.5	0.05	1
843	edgeR	0	5	3	5	5	1.5	0.05	1
844	bootstrap	0	5	0	5	5	1.5	0.05	2
845	bayes_factor	0	5	0	5	5	1.5	0.05	2
846	edgeR	1	4	1	5	5	1.5	0.05	2
847	bootstrap	0	5	0	5	5	1.5	0.05	3
848	bayes_factor	0	5	1	5	5	1.5	0.05	3
849	edgeR	0	5	4	5	5	1.5	0.05	3
850	bootstrap	0	5	0	5	5	1.5	0.05	4
851	bayes_factor	0	5	1	5	5	1.5	0.05	4
852	edgeR	0	5	6	5	5	1.5	0.05	4
853	bootstrap	0	5	0	5	5	1.5	0.05	5
854	bayes_factor	0	5	0	5	5	1.5	0.05	5
855	edgeR	0	5	1	5	5	1.5	0.05	5
856	bootstrap	0	5	0	5	5	1.5	0.05	6
857	bayes_factor	0	5	2	5	5	1.5	0.05	6
858	edgeR	0	5	3	5	5	1.5	0.05	6
859	bootstrap	0	5	0	5	5	1.5	0.05	7
860	bayes_factor	0	5	0	5	5	1.5	0.05	7
861	edgeR	0	5	4	5	5	1.5	0.05	7
862	bootstrap	0	5	0	5	5	1.5	0.05	8
863	bayes_factor	0	5	0	5	5	1.5	0.05	8
864	edgeR	0	5	1	5	5	1.5	0.05	8
865	bootstrap	0	5	0	5	5	1.5	0.05	9
866	bayes_factor	1	4	0	5	5	1.5	0.05	9
867	edgeR	3	2	8	5	5	1.5	0.05	9
868	bootstrap	0	5	0	5	5	1.5	0.05	10
869	bayes_factor	0	5	0	5	5	1.5	0.05	10
870	edgeR	2	3	3	5	5	1.5	0.05	10
871	bootstrap	0	5	0	10	5	1.5	0.05	1
872	bayes_factor	0	5	0	10	5	1.5	0.05	1
873	edgeR	0	5	2	10	5	1.5	0.05	1
874	bootstrap	0	5	0	10	5	1.5	0.05	2
875	bayes_factor	0	5	1	10	5	1.5	0.05	2
876	edgeR	0	5	3	10	5	1.5	0.05	2
877	bootstrap	0	5	0	10	5	1.5	0.05	3
878	bayes_factor	0	5	0	10	5	1.5	0.05	3
879	edgeR	2	3	2	10	5	1.5	0.05	3
880	bootstrap	0	5	0	10	5	1.5	0.05	4
881	bayes_factor	0	5	0	10	5	1.5	0.05	4
882	edgeR	0	5	4	10	5	1.5	0.05	4
883	bootstrap	0	5	0	10	5	1.5	0.05	5
884	bayes_factor	0	5	0	10	5	1.5	0.05	5
885	edgeR	2	3	1	10	5	1.5	0.05	5
886	bootstrap	0	5	0	10	5	1.5	0.05	6
887	bayes_factor	0	5	0	10	5	1.5	0.05	6
888	edgeR	0	5	2	10	5	1.5	0.05	6
889	bootstrap	0	5	2	10	5	1.5	0.05	7
890	bayes_factor	0	5	3	10	5	1.5	0.05	7
891	edgeR	2	3	4	10	5	1.5	0.05	7
892	bootstrap	0	5	0	10	5	1.5	0.05	8
893	bayes_factor	0	5	1	10	5	1.5	0.05	8
894	edgeR	0	5	2	10	5	1.5	0.05	8
895	bootstrap	0	5	0	10	5	1.5	0.05	9
896	bayes_factor	0	5	1	10	5	1.5	0.05	9
897	edgeR	0	5	1	10	5	1.5	0.05	9
898	bootstrap	0	5	0	10	5	1.5	0.05	10
899	bayes_factor	0	5	0	10	5	1.5	0.05	10
900	edgeR	0	5	4	10	5	1.5	0.05	10
901	bootstrap	0	10	0	3	10	1.5	0.05	1
902	bayes_factor	1	9	2	3	10	1.5	0.05	1
903	edgeR	0	10	2	3	10	1.5	0.05	1
904	NA	NA	NA	3	10	1.5	0.05	NA	2
905	bayes_factor	2	8	2	3	10	1.5	0.05	2
906	edgeR	2	8	1	3	10	1.5	0.05	2
907	bootstrap	0	10	0	3	10	1.5	0.05	3
908	bayes_factor	0	10	1	3	10	1.5	0.05	3
909	edgeR	1	9	5	3	10	1.5	0.05	3
910	bootstrap	0	10	0	3	10	1.5	0.05	4
911	bayes_factor	0	10	0	3	10	1.5	0.05	4
912	edgeR	0	10	1	3	10	1.5	0.05	4
913	bootstrap	0	10	0	3	10	1.5	0.05	5
914	bayes_factor	0	10	2	3	10	1.5	0.05	5
915	edgeR	0	10	2	3	10	1.5	0.05	5
916	bootstrap	0	10	0	3	10	1.5	0.05	6
917	bayes_factor	1	9	2	3	10	1.5	0.05	6
918	edgeR	0	10	4	3	10	1.5	0.05	6
919	bootstrap	0	10	0	3	10	1.5	0.05	7
920	bayes_factor	1	9	0	3	10	1.5	0.05	7
921	edgeR	0	10	0	3	10	1.5	0.05	7
922	bootstrap	0	10	0	3	10	1.5	0.05	8
923	bayes_factor	0	10	1	3	10	1.5	0.05	8
924	edgeR	2	8	4	3	10	1.5	0.05	8
925	bootstrap	0	10	0	3	10	1.5	0.05	9
926	bayes_factor	0	10	2	3	10	1.5	0.05	9
927	edgeR	0	10	2	3	10	1.5	0.05	9
928	bootstrap	0	10	0	3	10	1.5	0.05	10
929	bayes_factor	1	9	1	3	10	1.5	0.05	10
930	edgeR	0	10	6	3	10	1.5	0.05	10
931	bootstrap	0	10	0	5	10	1.5	0.05	1
932	bayes_factor	0	10	0	5	10	1.5	0.05	1
933	edgeR	0	10	5	5	10	1.5	0.05	1
934	bootstrap	0	10	0	5	10	1.5	0.05	2
935	bayes_factor	0	10	0	5	10	1.5	0.05	2
936	edgeR	0	10	2	5	10	1.5	0.05	2
937	bootstrap	0	10	0	5	10	1.5	0.05	3
938	bayes_factor	0	10	2	5	10	1.5	0.05	3
939	edgeR	0	10	3	5	10	1.5	0.05	3
940	bootstrap	0	10	0	5	10	1.5	0.05	4
941	bayes_factor	0	10	1	5	10	1.5	0.05	4
942	edgeR	0	10	5	5	10	1.5	0.05	4
943	bootstrap	0	10	0	5	10	1.5	0.05	5
944	bayes_factor	0	10	0	5	10	1.5	0.05	5
945	edgeR	0	10	3	5	10	1.5	0.05	5
946	bootstrap	0	10	0	5	10	1.5	0.05	6
947	bayes_factor	0	10	1	5	10	1.5	0.05	6
948	edgeR	1	9	3	5	10	1.5	0.05	6
949	bootstrap	0	10	0	5	10	1.5	0.05	7
950	bayes_factor	0	10	1	5	10	1.5	0.05	7
951	edgeR	0	10	3	5	10	1.5	0.05	7
952	bootstrap	0	10	0	5	10	1.5	0.05	8
953	bayes_factor	0	10	1	5	10	1.5	0.05	8
954	edgeR	1	9	2	5	10	1.5	0.05	8
955	bootstrap	0	10	0	5	10	1.5	0.05	9
956	bayes_factor	0	10	1	5	10	1.5	0.05	9
957	edgeR	0	10	2	5	10	1.5	0.05	9
958	bootstrap	0	10	0	5	10	1.5	0.05	10
959	bayes_factor	0	10	0	5	10	1.5	0.05	10
960	edgeR	0	10	1	5	10	1.5	0.05	10
961	bootstrap	0	10	0	10	10	1.5	0.05	1
962	bayes_factor	0	10	0	10	10	1.5	0.05	1
963	edgeR	0	10	4	10	10	1.5	0.05	1
964	bootstrap	0	10	0	10	10	1.5	0.05	2
965	bayes_factor	0	10	0	10	10	1.5	0.05	2
966	edgeR	1	9	0	10	10	1.5	0.05	2
967	bootstrap	0	10	0	10	10	1.5	0.05	3
968	bayes_factor	0	10	0	10	10	1.5	0.05	3
969	edgeR	0	10	1	10	10	1.5	0.05	3
970	bootstrap	0	10	0	10	10	1.5	0.05	4
971	bayes_factor	0	10	0	10	10	1.5	0.05	4
972	edgeR	0	10	1	10	10	1.5	0.05	4
973	bootstrap	0	10	1	10	10	1.5	0.05	5
974	bayes_factor	0	10	1	10	10	1.5	0.05	5
975	edgeR	0	10	5	10	10	1.5	0.05	5
976	bootstrap	0	10	0	10	10	1.5	0.05	6
977	bayes_factor	0	10	0	10	10	1.5	0.05	6
978	edgeR	1	9	3	10	10	1.5	0.05	6
979	bootstrap	0	10	0	10	10	1.5	0.05	7
980	bayes_factor	0	10	0	10	10	1.5	0.05	7
981	edgeR	1	9	3	10	10	1.5	0.05	7
982	bootstrap	0	10	0	10	10	1.5	0.05	8
983	bayes_factor	0	10	0	10	10	1.5	0.05	8
984	edgeR	0	10	5	10	10	1.5	0.05	8
985	bootstrap	0	10	0	10	10	1.5	0.05	9
986	bayes_factor	1	9	0	10	10	1.5	0.05	9
987	edgeR	0	10	7	10	10	1.5	0.05	9
988	bootstrap	0	10	0	10	10	1.5	0.05	10
989	bayes_factor	0	10	1	10	10	1.5	0.05	10
990	edgeR	0	10	5	10	10	1.5	0.05	10
991	bootstrap	0	20	0	3	20	1.5	0.05	1
992	bayes_factor	0	20	1	3	20	1.5	0.05	1
993	edgeR	2	18	2	3	20	1.5	0.05	1
994	bootstrap	0	20	0	3	20	1.5	0.05	2
995	bayes_factor	1	19	0	3	20	1.5	0.05	2
996	edgeR	0	20	5	3	20	1.5	0.05	2
997	bootstrap	0	20	0	3	20	1.5	0.05	3
998	bayes_factor	0	20	0	3	20	1.5	0.05	3
999	edgeR	0	20	2	3	20	1.5	0.05	3
1000	bootstrap	0	20	0	3	20	1.5	0.05	4
1001	bayes_factor	0	20	0	3	20	1.5	0.05	4
1002	edgeR	0	20	2	3	20	1.5	0.05	4
1003	bootstrap	0	20	0	3	20	1.5	0.05	5
1004	bayes_factor	1	19	0	3	20	1.5	0.05	5
1005	edgeR	0	20	3	3	20	1.5	0.05	5
1006	bootstrap	0	20	0	3	20	1.5	0.05	6
1007	bayes_factor	0	20	0	3	20	1.5	0.05	6
1008	edgeR	0	20	0	3	20	1.5	0.05	6
1009	bootstrap	0	20	0	3	20	1.5	0.05	7
1010	bayes_factor	1	19	1	3	20	1.5	0.05	7
1011	edgeR	0	20	2	3	20	1.5	0.05	7
1012	bootstrap	0	20	0	3	20	1.5	0.05	8
1013	bayes_factor	0	20	0	3	20	1.5	0.05	8
1014	edgeR	0	20	1	3	20	1.5	0.05	8
1015	bootstrap	0	20	0	3	20	1.5	0.05	9
1016	bayes_factor	0	20	1	3	20	1.5	0.05	9
1017	edgeR	0	20	1	3	20	1.5	0.05	9
1018	bootstrap	0	20	0	3	20	1.5	0.05	10
1019	bayes_factor	0	20	0	3	20	1.5	0.05	10
1020	edgeR	0	20	1	3	20	1.5	0.05	10
1021	bootstrap	0	20	0	5	20	1.5	0.05	1
1022	bayes_factor	0	20	0	5	20	1.5	0.05	1
1023	edgeR	0	20	3	5	20	1.5	0.05	1
1024	bootstrap	0	20	0	5	20	1.5	0.05	2
1025	bayes_factor	1	19	0	5	20	1.5	0.05	2
1026	edgeR	0	20	0	5	20	1.5	0.05	2
1027	bootstrap	0	20	0	5	20	1.5	0.05	3
1028	bayes_factor	1	19	0	5	20	1.5	0.05	3
1029	edgeR	2	18	2	5	20	1.5	0.05	3
1030	bootstrap	0	20	0	5	20	1.5	0.05	4
1031	bayes_factor	0	20	1	5	20	1.5	0.05	4
1032	edgeR	0	20	1	5	20	1.5	0.05	4
1033	bootstrap	0	20	0	5	20	1.5	0.05	5
1034	bayes_factor	0	20	0	5	20	1.5	0.05	5
1035	edgeR	0	20	2	5	20	1.5	0.05	5
1036	bootstrap	0	20	0	5	20	1.5	0.05	6
1037	bayes_factor	0	20	0	5	20	1.5	0.05	6
1038	edgeR	0	20	3	5	20	1.5	0.05	6
1039	bootstrap	0	20	0	5	20	1.5	0.05	7
1040	bayes_factor	0	20	0	5	20	1.5	0.05	7
1041	edgeR	5	15	1	5	20	1.5	0.05	7
1042	bootstrap	0	20	0	5	20	1.5	0.05	8
1043	bayes_factor	0	20	0	5	20	1.5	0.05	8
1044	edgeR	0	20	4	5	20	1.5	0.05	8
1045	bootstrap	0	20	0	5	20	1.5	0.05	9
1046	bayes_factor	0	20	0	5	20	1.5	0.05	9
1047	edgeR	0	20	0	5	20	1.5	0.05	9
1048	bootstrap	0	20	0	5	20	1.5	0.05	10
1049	bayes_factor	1	19	0	5	20	1.5	0.05	10
1050	edgeR	2	18	3	5	20	1.5	0.05	10
1051	bootstrap	0	20	0	10	20	1.5	0.05	1
1052	bayes_factor	1	19	0	10	20	1.5	0.05	1
1053	edgeR	0	20	5	10	20	1.5	0.05	1
1054	bootstrap	0	20	0	10	20	1.5	0.05	2
1055	bayes_factor	0	20	1	10	20	1.5	0.05	2
1056	edgeR	2	18	2	10	20	1.5	0.05	2
1057	bootstrap	0	20	0	10	20	1.5	0.05	3
1058	bayes_factor	1	19	1	10	20	1.5	0.05	3
1059	edgeR	3	17	5	10	20	1.5	0.05	3
1060	bootstrap	0	20	0	10	20	1.5	0.05	4
1061	bayes_factor	0	20	0	10	20	1.5	0.05	4
1062	edgeR	2	18	0	10	20	1.5	0.05	4
1063	bootstrap	0	20	0	10	20	1.5	0.05	5
1064	bayes_factor	1	19	1	10	20	1.5	0.05	5
1065	edgeR	0	20	1	10	20	1.5	0.05	5
1066	bootstrap	0	20	0	10	20	1.5	0.05	6
1067	bayes_factor	0	20	0	10	20	1.5	0.05	6
1068	edgeR	3	17	0	10	20	1.5	0.05	6
1069	bootstrap	1	19	0	10	20	1.5	0.05	7
1070	bayes_factor	1	19	0	10	20	1.5	0.05	7
1071	edgeR	0	20	2	10	20	1.5	0.05	7
1072	bootstrap	0	20	0	10	20	1.5	0.05	8
1073	bayes_factor	1	19	0	10	20	1.5	0.05	8
1074	edgeR	0	20	4	10	20	1.5	0.05	8
1075	bootstrap	2	18	0	10	20	1.5	0.05	9
1076	bayes_factor	2	18	0	10	20	1.5	0.05	9
1077	edgeR	3	17	2	10	20	1.5	0.05	9
1078	bootstrap	0	20	0	10	20	1.5	0.05	10
1079	bayes_factor	1	19	1	10	20	1.5	0.05	10
1080	edgeR	1	19	1	10	20	1.5	0.05	10
1081	bootstrap	0	5	0	3	5	2	0.05	1
1082	bayes_factor	0	5	1	3	5	2	0.05	1
1083	edgeR	0	5	5	3	5	2	0.05	1
1084	bootstrap	0	5	0	3	5	2	0.05	2
1085	bayes_factor	0	5	0	3	5	2	0.05	2
1086	edgeR	1	4	8	3	5	2	0.05	2
1087	bootstrap	0	5	0	3	5	2	0.05	3
1088	bayes_factor	0	5	1	3	5	2	0.05	3
1089	edgeR	0	5	10	3	5	2	0.05	3
1090	bootstrap	0	5	0	3	5	2	0.05	4
1091	bayes_factor	0	5	0	3	5	2	0.05	4
1092	edgeR	2	3	4	3	5	2	0.05	4
1093	bootstrap	0	5	0	3	5	2	0.05	5
1094	bayes_factor	0	5	0	3	5	2	0.05	5
1095	edgeR	0	5	1	3	5	2	0.05	5
1096	bootstrap	0	5	0	3	5	2	0.05	6
1097	bayes_factor	0	5	1	3	5	2	0.05	6
1098	edgeR	0	5	3	3	5	2	0.05	6
1099	bootstrap	0	5	0	3	5	2	0.05	7
1100	bayes_factor	0	5	1	3	5	2	0.05	7
1101	edgeR	0	5	2	3	5	2	0.05	7
1102	bootstrap	0	5	0	3	5	2	0.05	8
1103	bayes_factor	0	5	2	3	5	2	0.05	8
1104	edgeR	2	3	3	3	5	2	0.05	8
1105	bootstrap	0	5	0	3	5	2	0.05	9
1106	bayes_factor	0	5	1	3	5	2	0.05	9
1107	edgeR	2	3	5	3	5	2	0.05	9
1108	bootstrap	0	5	0	3	5	2	0.05	10
1109	bayes_factor	0	5	2	3	5	2	0.05	10
1110	edgeR	0	5	6	3	5	2	0.05	10
1111	bootstrap	0	5	0	5	5	2	0.05	1
1112	bayes_factor	1	4	1	5	5	2	0.05	1
1113	edgeR	2	3	5	5	5	2	0.05	1
1114	bootstrap	0	5	0	5	5	2	0.05	2
1115	bayes_factor	0	5	0	5	5	2	0.05	2
1116	edgeR	0	5	3	5	5	2	0.05	2
1117	bootstrap	0	5	0	5	5	2	0.05	3
1118	bayes_factor	0	5	1	5	5	2	0.05	3
1119	edgeR	0	5	1	5	5	2	0.05	3
1120	bootstrap	0	5	1	5	5	2	0.05	4
1121	bayes_factor	0	5	1	5	5	2	0.05	4
1122	edgeR	0	5	4	5	5	2	0.05	4
1123	bootstrap	0	5	0	5	5	2	0.05	5
1124	bayes_factor	0	5	0	5	5	2	0.05	5
1125	edgeR	0	5	9	5	5	2	0.05	5
1126	bootstrap	0	5	0	5	5	2	0.05	6
1127	bayes_factor	0	5	1	5	5	2	0.05	6
1128	edgeR	0	5	4	5	5	2	0.05	6
1129	bootstrap	0	5	0	5	5	2	0.05	7
1130	bayes_factor	0	5	0	5	5	2	0.05	7
1131	edgeR	4	1	4	5	5	2	0.05	7
1132	bootstrap	0	5	0	5	5	2	0.05	8
1133	bayes_factor	1	4	0	5	5	2	0.05	8
1134	edgeR	0	5	1	5	5	2	0.05	8
1135	bootstrap	1	4	0	5	5	2	0.05	9
1136	bayes_factor	1	4	0	5	5	2	0.05	9
1137	edgeR	5	0	8	5	5	2	0.05	9
1138	bootstrap	0	5	0	5	5	2	0.05	10
1139	bayes_factor	0	5	0	5	5	2	0.05	10
1140	edgeR	0	5	2	5	5	2	0.05	10
1141	bootstrap	0	5	0	10	5	2	0.05	1
1142	bayes_factor	0	5	0	10	5	2	0.05	1
1143	edgeR	0	5	5	10	5	2	0.05	1
1144	bootstrap	0	5	0	10	5	2	0.05	2
1145	bayes_factor	1	4	0	10	5	2	0.05	2
1146	edgeR	2	3	1	10	5	2	0.05	2
1147	bootstrap	1	4	0	10	5	2	0.05	3
1148	bayes_factor	1	4	0	10	5	2	0.05	3
1149	edgeR	0	5	5	10	5	2	0.05	3
1150	bootstrap	0	5	0	10	5	2	0.05	4
1151	bayes_factor	0	5	1	10	5	2	0.05	4
1152	edgeR	1	4	11	10	5	2	0.05	4
1153	bootstrap	0	5	0	10	5	2	0.05	5
1154	bayes_factor	1	4	0	10	5	2	0.05	5
1155	edgeR	2	3	0	10	5	2	0.05	5
1156	bootstrap	0	5	0	10	5	2	0.05	6
1157	bayes_factor	1	4	0	10	5	2	0.05	6
1158	edgeR	1	4	2	10	5	2	0.05	6
1159	bootstrap	0	5	0	10	5	2	0.05	7
1160	bayes_factor	0	5	0	10	5	2	0.05	7
1161	edgeR	1	4	0	10	5	2	0.05	7
1162	bootstrap	1	4	0	10	5	2	0.05	8
1163	bayes_factor	2	3	1	10	5	2	0.05	8
1164	edgeR	1	4	4	10	5	2	0.05	8
1165	bootstrap	0	5	0	10	5	2	0.05	9
1166	bayes_factor	0	5	0	10	5	2	0.05	9
1167	edgeR	1	4	1	10	5	2	0.05	9
1168	bootstrap	0	5	0	10	5	2	0.05	10
1169	bayes_factor	2	3	0	10	5	2	0.05	10
1170	edgeR	5	0	2	10	5	2	0.05	10
1171	bootstrap	0	10	0	3	10	2	0.05	1
1172	bayes_factor	0	10	1	3	10	2	0.05	1
1173	edgeR	0	10	3	3	10	2	0.05	1
1174	bootstrap	0	10	0	3	10	2	0.05	2
1175	bayes_factor	1	9	0	3	10	2	0.05	2
1176	edgeR	0	10	2	3	10	2	0.05	2
1177	bootstrap	0	10	0	3	10	2	0.05	3
1178	bayes_factor	0	10	0	3	10	2	0.05	3
1179	edgeR	2	8	4	3	10	2	0.05	3
1180	bootstrap	0	10	0	3	10	2	0.05	4
1181	bayes_factor	0	10	0	3	10	2	0.05	4
1182	edgeR	0	10	2	3	10	2	0.05	4
1183	bootstrap	0	10	0	3	10	2	0.05	5
1184	bayes_factor	0	10	0	3	10	2	0.05	5
1185	edgeR	0	10	2	3	10	2	0.05	5
1186	bootstrap	0	10	0	3	10	2	0.05	6
1187	bayes_factor	1	9	0	3	10	2	0.05	6
1188	edgeR	0	10	4	3	10	2	0.05	6
1189	bootstrap	0	10	0	3	10	2	0.05	7
1190	bayes_factor	1	9	0	3	10	2	0.05	7
1191	edgeR	0	10	2	3	10	2	0.05	7
1192	bootstrap	0	10	0	3	10	2	0.05	8
1193	bayes_factor	0	10	1	3	10	2	0.05	8
1194	edgeR	0	10	8	3	10	2	0.05	8
1195	bootstrap	0	10	0	3	10	2	0.05	9
1196	bayes_factor	0	10	0	3	10	2	0.05	9
1197	edgeR	0	10	3	3	10	2	0.05	9
1198	bootstrap	0	10	0	3	10	2	0.05	10
1199	bayes_factor	1	9	4	3	10	2	0.05	10
1200	edgeR	0	10	3	3	10	2	0.05	10
1201	bootstrap	0	10	0	5	10	2	0.05	1
1202	bayes_factor	0	10	0	5	10	2	0.05	1
1203	edgeR	0	10	1	5	10	2	0.05	1
1204	bootstrap	0	10	0	5	10	2	0.05	2
1205	bayes_factor	0	10	0	5	10	2	0.05	2
1206	edgeR	0	10	3	5	10	2	0.05	2
1207	bootstrap	0	10	0	5	10	2	0.05	3
1208	bayes_factor	0	10	0	5	10	2	0.05	3
1209	edgeR	0	10	2	5	10	2	0.05	3
1210	bootstrap	1	9	0	5	10	2	0.05	4
1211	bayes_factor	2	8	0	5	10	2	0.05	4
1212	edgeR	5	5	4	5	10	2	0.05	4
1213	bootstrap	0	10	0	5	10	2	0.05	5
1214	bayes_factor	0	10	0	5	10	2	0.05	5
1215	edgeR	0	10	0	5	10	2	0.05	5
1216	bootstrap	0	10	0	5	10	2	0.05	6
1217	bayes_factor	0	10	0	5	10	2	0.05	6
1218	edgeR	0	10	4	5	10	2	0.05	6
1219	bootstrap	0	10	0	5	10	2	0.05	7
1220	bayes_factor	0	10	0	5	10	2	0.05	7
1221	edgeR	1	9	1	5	10	2	0.05	7
1222	bootstrap	0	10	0	5	10	2	0.05	8
1223	bayes_factor	0	10	2	5	10	2	0.05	8
1224	edgeR	0	10	2	5	10	2	0.05	8
1225	bootstrap	0	10	0	5	10	2	0.05	9
1226	bayes_factor	0	10	0	5	10	2	0.05	9
1227	edgeR	1	9	4	5	10	2	0.05	9
1228	bootstrap	1	9	1	5	10	2	0.05	10
1229	bayes_factor	1	9	2	5	10	2	0.05	10
1230	edgeR	0	10	8	5	10	2	0.05	10
1231	bootstrap	0	10	0	10	10	2	0.05	1
1232	bayes_factor	1	9	3	10	10	2	0.05	1
1233	edgeR	5	5	4	10	10	2	0.05	1
1234	bootstrap	1	9	0	10	10	2	0.05	2
1235	bayes_factor	1	9	0	10	10	2	0.05	2
1236	edgeR	1	9	8	10	10	2	0.05	2
1237	bootstrap	0	10	0	10	10	2	0.05	3
1238	bayes_factor	1	9	0	10	10	2	0.05	3
1239	edgeR	2	8	6	10	10	2	0.05	3
1240	bootstrap	2	8	0	10	10	2	0.05	4
1241	bayes_factor	2	8	0	10	10	2	0.05	4
1242	edgeR	1	9	3	10	10	2	0.05	4
1243	bootstrap	0	10	0	10	10	2	0.05	5
1244	bayes_factor	1	9	0	10	10	2	0.05	5
1245	edgeR	2	8	3	10	10	2	0.05	5
1246	bootstrap	4	6	1	10	10	2	0.05	6
1247	bayes_factor	2	8	1	10	10	2	0.05	6
1248	edgeR	5	5	4	10	10	2	0.05	6
1249	bootstrap	0	10	0	10	10	2	0.05	7
1250	bayes_factor	0	10	0	10	10	2	0.05	7
1251	edgeR	0	10	10	10	10	2	0.05	7
1252	bootstrap	0	10	0	10	10	2	0.05	8
1253	bayes_factor	2	8	0	10	10	2	0.05	8
1254	edgeR	3	7	2	10	10	2	0.05	8
1255	bootstrap	0	10	0	10	10	2	0.05	9
1256	bayes_factor	1	9	0	10	10	2	0.05	9
1257	edgeR	6	4	3	10	10	2	0.05	9
1258	bootstrap	0	10	0	10	10	2	0.05	10
1259	bayes_factor	1	9	0	10	10	2	0.05	10
1260	edgeR	1	9	4	10	10	2	0.05	10
1261	bootstrap	0	20	0	3	20	2	0.05	1
1262	bayes_factor	0	20	1	3	20	2	0.05	1
1263	edgeR	0	20	2	3	20	2	0.05	1
1264	bootstrap	0	20	0	3	20	2	0.05	2
1265	bayes_factor	0	20	0	3	20	2	0.05	2
1266	edgeR	0	20	2	3	20	2	0.05	2
1267	bootstrap	0	20	0	3	20	2	0.05	3
1268	bayes_factor	0	20	0	3	20	2	0.05	3
1269	edgeR	0	20	3	3	20	2	0.05	3
1270	bootstrap	0	20	0	3	20	2	0.05	4
1271	bayes_factor	1	19	1	3	20	2	0.05	4
1272	edgeR	0	20	3	3	20	2	0.05	4
1273	bootstrap	0	20	0	3	20	2	0.05	5
1274	bayes_factor	2	18	0	3	20	2	0.05	5
1275	edgeR	0	20	4	3	20	2	0.05	5
1276	bootstrap	0	20	0	3	20	2	0.05	6
1277	bayes_factor	2	18	1	3	20	2	0.05	6
1278	edgeR	0	20	0	3	20	2	0.05	6
1279	bootstrap	0	20	1	3	20	2	0.05	7
1280	bayes_factor	0	20	1	3	20	2	0.05	7
1281	edgeR	0	20	1	3	20	2	0.05	7
1282	bootstrap	0	20	0	3	20	2	0.05	8
1283	bayes_factor	1	19	0	3	20	2	0.05	8
1284	edgeR	0	20	2	3	20	2	0.05	8
1285	bootstrap	1	19	3	3	20	2	0.05	9
1286	bayes_factor	0	20	1	3	20	2	0.05	9
1287	edgeR	0	20	3	3	20	2	0.05	9
1288	bootstrap	0	20	0	3	20	2	0.05	10
1289	bayes_factor	2	18	1	3	20	2	0.05	10
1290	edgeR	0	20	2	3	20	2	0.05	10
1291	bootstrap	0	20	0	5	20	2	0.05	1
1292	bayes_factor	0	20	0	5	20	2	0.05	1
1293	edgeR	5	15	1	5	20	2	0.05	1
1294	bootstrap	0	20	0	5	20	2	0.05	2
1295	bayes_factor	2	18	1	5	20	2	0.05	2
1296	edgeR	1	19	5	5	20	2	0.05	2
1297	bootstrap	0	20	1	5	20	2	0.05	3
1298	bayes_factor	0	20	1	5	20	2	0.05	3
1299	edgeR	0	20	8	5	20	2	0.05	3
1300	bootstrap	0	20	0	5	20	2	0.05	4
1301	bayes_factor	0	20	0	5	20	2	0.05	4
1302	edgeR	0	20	1	5	20	2	0.05	4
1303	bootstrap	0	20	0	5	20	2	0.05	5
1304	bayes_factor	1	19	0	5	20	2	0.05	5
1305	edgeR	2	18	0	5	20	2	0.05	5
1306	bootstrap	1	19	1	5	20	2	0.05	6
1307	bayes_factor	2	18	1	5	20	2	0.05	6
1308	edgeR	0	20	6	5	20	2	0.05	6
1309	bootstrap	0	20	0	5	20	2	0.05	7
1310	bayes_factor	2	18	0	5	20	2	0.05	7
1311	edgeR	0	20	6	5	20	2	0.05	7
1312	bootstrap	0	20	0	5	20	2	0.05	8
1313	bayes_factor	1	19	0	5	20	2	0.05	8
1314	edgeR	1	19	3	5	20	2	0.05	8
1315	bootstrap	0	20	0	5	20	2	0.05	9
1316	bayes_factor	0	20	0	5	20	2	0.05	9
1317	edgeR	0	20	7	5	20	2	0.05	9
1318	bootstrap	0	20	0	5	20	2	0.05	10
1319	bayes_factor	0	20	0	5	20	2	0.05	10
1320	edgeR	0	20	7	5	20	2	0.05	10
1321	bootstrap	0	20	0	10	20	2	0.05	1
1322	bayes_factor	3	17	0	10	20	2	0.05	1
1323	edgeR	5	15	2	10	20	2	0.05	1
1324	bootstrap	4	16	0	10	20	2	0.05	2
1325	bayes_factor	5	15	0	10	20	2	0.05	2
1326	edgeR	0	20	6	10	20	2	0.05	2
1327	bootstrap	3	17	0	10	20	2	0.05	3
1328	bayes_factor	3	17	0	10	20	2	0.05	3
1329	edgeR	0	20	10	10	20	2	0.05	3
1330	bootstrap	0	20	0	10	20	2	0.05	4
1331	bayes_factor	2	18	1	10	20	2	0.05	4
1332	edgeR	1	19	7	10	20	2	0.05	4
1333	bootstrap	3	17	0	10	20	2	0.05	5
1334	bayes_factor	3	17	0	10	20	2	0.05	5
1335	edgeR	0	20	5	10	20	2	0.05	5
1336	bootstrap	0	20	0	10	20	2	0.05	6
1337	bayes_factor	2	18	0	10	20	2	0.05	6
1338	edgeR	3	17	3	10	20	2	0.05	6
1339	bootstrap	1	19	0	10	20	2	0.05	7
1340	bayes_factor	4	16	0	10	20	2	0.05	7
1341	edgeR	5	15	4	10	20	2	0.05	7
1342	bootstrap	2	18	1	10	20	2	0.05	8
1343	bayes_factor	2	18	1	10	20	2	0.05	8
1344	edgeR	1	19	8	10	20	2	0.05	8
1345	bootstrap	2	18	0	10	20	2	0.05	9
1346	bayes_factor	2	18	1	10	20	2	0.05	9
1347	edgeR	11	9	3	10	20	2	0.05	9
1348	bootstrap	1	19	0	10	20	2	0.05	10
1349	bayes_factor	3	17	0	10	20	2	0.05	10
1350	edgeR	4	16	2	10	20	2	0.05	10
1351	bootstrap	0	5	0	3	5	4	0.05	1
1352	bayes_factor	0	5	2	3	5	4	0.05	1
1353	edgeR	0	5	9	3	5	4	0.05	1
1354	bootstrap	0	5	0	3	5	4	0.05	2
1355	bayes_factor	0	5	1	3	5	4	0.05	2
1356	edgeR	3	2	6	3	5	4	0.05	2
1357	bootstrap	0	5	0	3	5	4	0.05	3
1358	bayes_factor	2	3	3	3	5	4	0.05	3
1359	edgeR	2	3	4	3	5	4	0.05	3
1360	bootstrap	0	5	0	3	5	4	0.05	4
1361	bayes_factor	0	5	0	3	5	4	0.05	4
1362	edgeR	3	2	3	3	5	4	0.05	4
1363	bootstrap	0	5	0	3	5	4	0.05	5
1364	bayes_factor	0	5	1	3	5	4	0.05	5
1365	edgeR	0	5	9	3	5	4	0.05	5
1366	bootstrap	0	5	0	3	5	4	0.05	6
1367	bayes_factor	0	5	0	3	5	4	0.05	6
1368	edgeR	4	1	3	3	5	4	0.05	6
1369	bootstrap	0	5	0	3	5	4	0.05	7
1370	bayes_factor	0	5	0	3	5	4	0.05	7
1371	edgeR	0	5	4	3	5	4	0.05	7
1372	bootstrap	0	5	0	3	5	4	0.05	8
1373	bayes_factor	2	3	1	3	5	4	0.05	8
1374	edgeR	5	0	3	3	5	4	0.05	8
1375	bootstrap	0	5	0	3	5	4	0.05	9
1376	bayes_factor	2	3	0	3	5	4	0.05	9
1377	edgeR	0	5	5	3	5	4	0.05	9
1378	bootstrap	0	5	0	3	5	4	0.05	10
1379	bayes_factor	2	3	0	3	5	4	0.05	10
1380	edgeR	2	3	3	3	5	4	0.05	10
1381	bootstrap	3	2	1	5	5	4	0.05	1
1382	bayes_factor	3	2	1	5	5	4	0.05	1
1383	edgeR	5	0	6	5	5	4	0.05	1
1384	bootstrap	0	5	0	5	5	4	0.05	2
1385	bayes_factor	0	5	0	5	5	4	0.05	2
1386	edgeR	0	5	18	5	5	4	0.05	2
1387	bootstrap	2	3	0	5	5	4	0.05	3
1388	bayes_factor	3	2	1	5	5	4	0.05	3
1389	edgeR	1	4	20	5	5	4	0.05	3
1390	bootstrap	0	5	0	5	5	4	0.05	4
1391	bayes_factor	1	4	0	5	5	4	0.05	4
1392	edgeR	0	5	4	5	5	4	0.05	4
1393	bootstrap	2	3	0	5	5	4	0.05	5
1394	bayes_factor	2	3	1	5	5	4	0.05	5
1395	edgeR	4	1	5	5	5	4	0.05	5
1396	bootstrap	2	3	0	5	5	4	0.05	6
1397	bayes_factor	2	3	0	5	5	4	0.05	6
1398	edgeR	2	3	6	5	5	4	0.05	6
1399	bootstrap	0	5	0	5	5	4	0.05	7
1400	bayes_factor	0	5	0	5	5	4	0.05	7
1401	edgeR	5	0	8	5	5	4	0.05	7
1402	bootstrap	1	4	0	5	5	4	0.05	8
1403	bayes_factor	2	3	0	5	5	4	0.05	8
1404	edgeR	4	1	5	5	5	4	0.05	8
1405	bootstrap	1	4	0	5	5	4	0.05	9
1406	bayes_factor	2	3	0	5	5	4	0.05	9
1407	edgeR	3	2	4	5	5	4	0.05	9
1408	bootstrap	2	3	1	5	5	4	0.05	10
1409	bayes_factor	2	3	2	5	5	4	0.05	10
1410	edgeR	0	5	10	5	5	4	0.05	10
1411	bootstrap	5	0	1	10	5	4	0.05	1
1412	bayes_factor	5	0	0	10	5	4	0.05	1
1413	edgeR	5	0	7	10	5	4	0.05	1
1414	bootstrap	4	1	0	10	5	4	0.05	2
1415	bayes_factor	3	2	0	10	5	4	0.05	2
1416	edgeR	4	1	2	10	5	4	0.05	2
1417	bootstrap	3	2	0	10	5	4	0.05	3
1418	bayes_factor	3	2	0	10	5	4	0.05	3
1419	edgeR	5	0	13	10	5	4	0.05	3
1420	bootstrap	3	2	1	10	5	4	0.05	4
1421	bayes_factor	3	2	1	10	5	4	0.05	4
1422	edgeR	4	1	2	10	5	4	0.05	4
1423	bootstrap	4	1	1	10	5	4	0.05	5
1424	bayes_factor	4	1	0	10	5	4	0.05	5
1425	edgeR	4	1	4	10	5	4	0.05	5
1426	bootstrap	5	0	1	10	5	4	0.05	6
1427	bayes_factor	5	0	1	10	5	4	0.05	6
1428	edgeR	5	0	4	10	5	4	0.05	6
1429	bootstrap	5	0	1	10	5	4	0.05	7
1430	bayes_factor	4	1	1	10	5	4	0.05	7
1431	edgeR	2	3	17	10	5	4	0.05	7
1432	bootstrap	2	3	0	10	5	4	0.05	8
1433	bayes_factor	2	3	1	10	5	4	0.05	8
1434	edgeR	1	4	14	10	5	4	0.05	8
1435	bootstrap	3	2	1	10	5	4	0.05	9
1436	bayes_factor	3	2	1	10	5	4	0.05	9
1437	edgeR	5	0	2	10	5	4	0.05	9
1438	bootstrap	5	0	0	10	5	4	0.05	10
1439	bayes_factor	5	0	0	10	5	4	0.05	10
1440	edgeR	5	0	2	10	5	4	0.05	10
1441	bootstrap	0	10	0	3	10	4	0.05	1
1442	bayes_factor	2	8	0	3	10	4	0.05	1
1443	edgeR	0	10	1	3	10	4	0.05	1
1444	bootstrap	0	10	0	3	10	4	0.05	2
1445	bayes_factor	2	8	1	3	10	4	0.05	2
1446	edgeR	10	0	4	3	10	4	0.05	2
1447	bootstrap	0	10	0	3	10	4	0.05	3
1448	bayes_factor	2	8	0	3	10	4	0.05	3
1449	edgeR	0	10	3	3	10	4	0.05	3
1450	bootstrap	0	10	0	3	10	4	0.05	4
1451	bayes_factor	2	8	0	3	10	4	0.05	4
1452	edgeR	0	10	6	3	10	4	0.05	4
1453	bootstrap	0	10	0	3	10	4	0.05	5
1454	bayes_factor	1	9	0	3	10	4	0.05	5
1455	edgeR	5	5	1	3	10	4	0.05	5
1456	bootstrap	0	10	0	3	10	4	0.05	6
1457	bayes_factor	1	9	0	3	10	4	0.05	6
1458	edgeR	2	8	2	3	10	4	0.05	6
1459	bootstrap	0	10	0	3	10	4	0.05	7
1460	bayes_factor	1	9	0	3	10	4	0.05	7
1461	edgeR	4	6	1	3	10	4	0.05	7
1462	bootstrap	0	10	0	3	10	4	0.05	8
1463	bayes_factor	2	8	0	3	10	4	0.05	8
1464	edgeR	0	10	3	3	10	4	0.05	8
1465	bootstrap	0	10	0	3	10	4	0.05	9
1466	bayes_factor	2	8	0	3	10	4	0.05	9
1467	edgeR	1	9	2	3	10	4	0.05	9
1468	bootstrap	0	10	0	3	10	4	0.05	10
1469	bayes_factor	1	9	1	3	10	4	0.05	10
1470	edgeR	0	10	3	3	10	4	0.05	10
1471	bootstrap	3	7	0	5	10	4	0.05	1
1472	bayes_factor	4	6	0	5	10	4	0.05	1
1473	edgeR	4	6	2	5	10	4	0.05	1
1474	bootstrap	0	10	0	5	10	4	0.05	2
1475	bayes_factor	2	8	0	5	10	4	0.05	2
1476	edgeR	2	8	7	5	10	4	0.05	2
1477	bootstrap	0	10	0	5	10	4	0.05	3
1478	bayes_factor	1	9	0	5	10	4	0.05	3
1479	edgeR	6	4	3	5	10	4	0.05	3
1480	bootstrap	1	9	0	5	10	4	0.05	4
1481	bayes_factor	2	8	0	5	10	4	0.05	4
1482	edgeR	0	10	24	5	10	4	0.05	4
1483	bootstrap	1	9	0	5	10	4	0.05	5
1484	bayes_factor	4	6	0	5	10	4	0.05	5
1485	edgeR	7	3	0	5	10	4	0.05	5
1486	bootstrap	1	9	1	5	10	4	0.05	6
1487	bayes_factor	1	9	2	5	10	4	0.05	6
1488	edgeR	6	4	5	5	10	4	0.05	6
1489	bootstrap	2	8	0	5	10	4	0.05	7
1490	bayes_factor	3	7	0	5	10	4	0.05	7
1491	edgeR	5	5	11	5	10	4	0.05	7
1492	bootstrap	1	9	0	5	10	4	0.05	8
1493	bayes_factor	1	9	1	5	10	4	0.05	8
1494	edgeR	8	2	2	5	10	4	0.05	8
1495	bootstrap	4	6	0	5	10	4	0.05	9
1496	bayes_factor	5	5	0	5	10	4	0.05	9
1497	edgeR	0	10	16	5	10	4	0.05	9
1498	bootstrap	6	4	0	5	10	4	0.05	10
1499	bayes_factor	6	4	0	5	10	4	0.05	10
1500	edgeR	8	2	2	5	10	4	0.05	10
1501	bootstrap	8	2	1	10	10	4	0.05	1
1502	bayes_factor	7	3	1	10	10	4	0.05	1
1503	edgeR	1	9	26	10	10	4	0.05	1
1504	bootstrap	6	4	0	10	10	4	0.05	2
1505	bayes_factor	6	4	0	10	10	4	0.05	2
1506	edgeR	7	3	11	10	10	4	0.05	2
1507	bootstrap	10	0	1	10	10	4	0.05	3
1508	bayes_factor	10	0	1	10	10	4	0.05	3
1509	edgeR	9	1	15	10	10	4	0.05	3
1510	bootstrap	6	4	1	10	10	4	0.05	4
1511	bayes_factor	5	5	1	10	10	4	0.05	4
1512	edgeR	7	3	5	10	10	4	0.05	4
1513	bootstrap	8	2	3	10	10	4	0.05	5
1514	bayes_factor	8	2	2	10	10	4	0.05	5
1515	edgeR	8	2	11	10	10	4	0.05	5
1516	bootstrap	8	2	0	10	10	4	0.05	6
1517	bayes_factor	7	3	0	10	10	4	0.05	6
1518	edgeR	4	6	22	10	10	4	0.05	6
1519	bootstrap	8	2	4	10	10	4	0.05	7
1520	bayes_factor	6	4	1	10	10	4	0.05	7
1521	edgeR	2	8	26	10	10	4	0.05	7
1522	bootstrap	8	2	0	10	10	4	0.05	8
1523	bayes_factor	5	5	0	10	10	4	0.05	8
1524	edgeR	7	3	26	10	10	4	0.05	8
1525	bootstrap	9	1	1	10	10	4	0.05	9
1526	bayes_factor	9	1	0	10	10	4	0.05	9
1527	edgeR	10	0	15	10	10	4	0.05	9
1528	bootstrap	8	2	0	10	10	4	0.05	10
1529	bayes_factor	6	4	0	10	10	4	0.05	10
1530	edgeR	10	0	1	10	10	4	0.05	10
1531	bootstrap	0	20	0	3	20	4	0.05	1
1532	bayes_factor	1	19	3	3	20	4	0.05	1
1533	edgeR	0	20	12	3	20	4	0.05	1
1534	bootstrap	0	20	0	3	20	4	0.05	2
1535	bayes_factor	5	15	1	3	20	4	0.05	2
1536	edgeR	0	20	6	3	20	4	0.05	2
1537	bootstrap	0	20	0	3	20	4	0.05	3
1538	bayes_factor	1	19	0	3	20	4	0.05	3
1539	edgeR	0	20	10	3	20	4	0.05	3
1540	bootstrap	6	14	0	3	20	4	0.05	4
1541	bayes_factor	6	14	0	3	20	4	0.05	4
1542	edgeR	0	20	3	3	20	4	0.05	4
1543	bootstrap	0	20	0	3	20	4	0.05	5
1544	bayes_factor	5	15	1	3	20	4	0.05	5
1545	edgeR	1	19	7	3	20	4	0.05	5
1546	bootstrap	0	20	0	3	20	4	0.05	6
1547	bayes_factor	6	14	1	3	20	4	0.05	6
1548	edgeR	3	17	11	3	20	4	0.05	6
1549	bootstrap	0	20	0	3	20	4	0.05	7
1550	bayes_factor	2	18	2	3	20	4	0.05	7
1551	edgeR	0	20	11	3	20	4	0.05	7
1552	bootstrap	0	20	0	3	20	4	0.05	8
1553	bayes_factor	2	18	0	3	20	4	0.05	8
1554	edgeR	0	20	8	3	20	4	0.05	8
1555	bootstrap	0	20	0	3	20	4	0.05	9
1556	bayes_factor	2	18	0	3	20	4	0.05	9
1557	edgeR	0	20	12	3	20	4	0.05	9
1558	bootstrap	0	20	0	3	20	4	0.05	10
1559	bayes_factor	3	17	2	3	20	4	0.05	10
1560	edgeR	0	20	14	3	20	4	0.05	10
1561	bootstrap	8	12	1	5	20	4	0.05	1
1562	bayes_factor	5	15	1	5	20	4	0.05	1
1563	edgeR	0	20	16	5	20	4	0.05	1
1564	bootstrap	8	12	0	5	20	4	0.05	2
1565	bayes_factor	4	16	0	5	20	4	0.05	2
1566	edgeR	0	20	14	5	20	4	0.05	2
1567	bootstrap	5	15	0	5	20	4	0.05	3
1568	bayes_factor	3	17	0	5	20	4	0.05	3
1569	edgeR	2	18	7	5	20	4	0.05	3
1570	bootstrap	15	5	0	5	20	4	0.05	4
1571	bayes_factor	11	9	0	5	20	4	0.05	4
1572	edgeR	0	20	21	5	20	4	0.05	4
1573	bootstrap	8	12	0	5	20	4	0.05	5
1574	bayes_factor	6	14	0	5	20	4	0.05	5
1575	edgeR	0	20	17	5	20	4	0.05	5
1576	bootstrap	10	10	0	5	20	4	0.05	6
1577	bayes_factor	5	15	0	5	20	4	0.05	6
1578	edgeR	0	20	15	5	20	4	0.05	6
1579	bootstrap	8	12	0	5	20	4	0.05	7
1580	bayes_factor	6	14	0	5	20	4	0.05	7
1581	edgeR	5	15	1	5	20	4	0.05	7
1582	bootstrap	7	13	1	5	20	4	0.05	8
1583	bayes_factor	5	15	1	5	20	4	0.05	8
1584	edgeR	0	20	15	5	20	4	0.05	8
1585	bootstrap	13	7	0	5	20	4	0.05	9
1586	bayes_factor	6	14	0	5	20	4	0.05	9
1587	edgeR	0	20	27	5	20	4	0.05	9
1588	bootstrap	3	17	1	5	20	4	0.05	10
1589	bayes_factor	2	18	2	5	20	4	0.05	10
1590	edgeR	0	20	15	5	20	4	0.05	10
1591	bootstrap	20	0	2	10	20	4	0.05	1
1592	bayes_factor	14	6	1	10	20	4	0.05	1
1593	edgeR	0	20	27	10	20	4	0.05	1
1594	bootstrap	20	0	4	10	20	4	0.05	2
1595	bayes_factor	17	3	0	10	20	4	0.05	2
1596	edgeR	2	18	20	10	20	4	0.05	2
1597	bootstrap	19	1	1	10	20	4	0.05	3
1598	bayes_factor	15	5	0	10	20	4	0.05	3
1599	edgeR	15	5	15	10	20	4	0.05	3
1600	bootstrap	20	0	1	10	20	4	0.05	4
1601	bayes_factor	15	5	1	10	20	4	0.05	4
1602	edgeR	0	20	24	10	20	4	0.05	4
1603	bootstrap	20	0	2	10	20	4	0.05	5
1604	bayes_factor	18	2	0	10	20	4	0.05	5
1605	edgeR	19	1	5	10	20	4	0.05	5
1606	bootstrap	19	1	1	10	20	4	0.05	6
1607	bayes_factor	15	5	1	10	20	4	0.05	6
1608	edgeR	14	6	13	10	20	4	0.05	6
1609	bootstrap	17	3	0	10	20	4	0.05	7
1610	bayes_factor	15	5	0	10	20	4	0.05	7
1611	edgeR	17	3	4	10	20	4	0.05	7
1612	bootstrap	17	3	3	10	20	4	0.05	8
1613	bayes_factor	15	5	0	10	20	4	0.05	8
1614	edgeR	12	8	7	10	20	4	0.05	8
1615	bootstrap	18	2	2	10	20	4	0.05	9
1616	bayes_factor	13	7	0	10	20	4	0.05	9
1617	edgeR	14	6	11	10	20	4	0.05	9
1618	bootstrap	18	2	0	10	20	4	0.05	10
1619	bayes_factor	12	8	0	10	20	4	0.05	10
1620	edgeR	16	4	7	10	20	4	0.05	10
1621	bootstrap	0	5	0	3	5	1.5	0.01	1
1622	bayes_factor	0	5	0	3	5	1.5	0.01	1
1623	edgeR	0	5	4	3	5	1.5	0.01	1
1624	bootstrap	0	5	0	3	5	1.5	0.01	2
1625	bayes_factor	0	5	0	3	5	1.5	0.01	2
1626	edgeR	0	5	0	3	5	1.5	0.01	2
1627	bootstrap	0	5	0	3	5	1.5	0.01	3
1628	bayes_factor	0	5	0	3	5	1.5	0.01	3
1629	edgeR	0	5	1	3	5	1.5	0.01	3
1630	bootstrap	0	5	0	3	5	1.5	0.01	4
1631	bayes_factor	0	5	0	3	5	1.5	0.01	4
1632	edgeR	1	4	0	3	5	1.5	0.01	4
1633	bootstrap	0	5	0	3	5	1.5	0.01	5
1634	bayes_factor	0	5	1	3	5	1.5	0.01	5
1635	edgeR	0	5	4	3	5	1.5	0.01	5
1636	bootstrap	0	5	0	3	5	1.5	0.01	6
1637	bayes_factor	0	5	0	3	5	1.5	0.01	6
1638	edgeR	0	5	0	3	5	1.5	0.01	6
1639	bootstrap	0	5	0	3	5	1.5	0.01	7
1640	bayes_factor	0	5	0	3	5	1.5	0.01	7
1641	edgeR	0	5	1	3	5	1.5	0.01	7
1642	bootstrap	0	5	0	3	5	1.5	0.01	8
1643	bayes_factor	0	5	0	3	5	1.5	0.01	8
1644	edgeR	0	5	2	3	5	1.5	0.01	8
1645	NA	NA	NA	3	5	1.5	0.01	NA	9
1646	bayes_factor	0	5	0	3	5	1.5	0.01	9
1647	edgeR	0	5	3	3	5	1.5	0.01	9
1648	bootstrap	0	5	0	3	5	1.5	0.01	10
1649	bayes_factor	0	5	0	3	5	1.5	0.01	10
1650	edgeR	0	5	0	3	5	1.5	0.01	10
1651	bootstrap	0	5	0	5	5	1.5	0.01	1
1652	bayes_factor	0	5	0	5	5	1.5	0.01	1
1653	edgeR	0	5	1	5	5	1.5	0.01	1
1654	bootstrap	0	5	0	5	5	1.5	0.01	2
1655	bayes_factor	0	5	0	5	5	1.5	0.01	2
1656	edgeR	0	5	0	5	5	1.5	0.01	2
1657	bootstrap	0	5	0	5	5	1.5	0.01	3
1658	bayes_factor	0	5	0	5	5	1.5	0.01	3
1659	edgeR	0	5	1	5	5	1.5	0.01	3
1660	bootstrap	0	5	0	5	5	1.5	0.01	4
1661	bayes_factor	0	5	0	5	5	1.5	0.01	4
1662	edgeR	0	5	0	5	5	1.5	0.01	4
1663	bootstrap	0	5	0	5	5	1.5	0.01	5
1664	bayes_factor	0	5	0	5	5	1.5	0.01	5
1665	edgeR	0	5	2	5	5	1.5	0.01	5
1666	bootstrap	0	5	0	5	5	1.5	0.01	6
1667	bayes_factor	0	5	1	5	5	1.5	0.01	6
1668	edgeR	0	5	0	5	5	1.5	0.01	6
1669	bootstrap	0	5	0	5	5	1.5	0.01	7
1670	bayes_factor	0	5	0	5	5	1.5	0.01	7
1671	edgeR	0	5	1	5	5	1.5	0.01	7
1672	bootstrap	0	5	0	5	5	1.5	0.01	8
1673	bayes_factor	0	5	0	5	5	1.5	0.01	8
1674	edgeR	0	5	1	5	5	1.5	0.01	8
1675	bootstrap	0	5	0	5	5	1.5	0.01	9
1676	bayes_factor	0	5	0	5	5	1.5	0.01	9
1677	edgeR	0	5	0	5	5	1.5	0.01	9
1678	bootstrap	0	5	0	5	5	1.5	0.01	10
1679	bayes_factor	0	5	0	5	5	1.5	0.01	10
1680	edgeR	0	5	0	5	5	1.5	0.01	10
1681	bootstrap	0	5	0	10	5	1.5	0.01	1
1682	bayes_factor	0	5	0	10	5	1.5	0.01	1
1683	edgeR	0	5	0	10	5	1.5	0.01	1
1684	bootstrap	0	5	1	10	5	1.5	0.01	2
1685	bayes_factor	0	5	1	10	5	1.5	0.01	2
1686	edgeR	0	5	4	10	5	1.5	0.01	2
1687	bootstrap	0	5	1	10	5	1.5	0.01	3
1688	bayes_factor	0	5	1	10	5	1.5	0.01	3
1689	edgeR	0	5	2	10	5	1.5	0.01	3
1690	bootstrap	0	5	0	10	5	1.5	0.01	4
1691	bayes_factor	0	5	0	10	5	1.5	0.01	4
1692	edgeR	0	5	2	10	5	1.5	0.01	4
1693	bootstrap	0	5	0	10	5	1.5	0.01	5
1694	bayes_factor	0	5	0	10	5	1.5	0.01	5
1695	edgeR	2	3	3	10	5	1.5	0.01	5
1696	bootstrap	0	5	0	10	5	1.5	0.01	6
1697	bayes_factor	0	5	0	10	5	1.5	0.01	6
1698	edgeR	0	5	0	10	5	1.5	0.01	6
1699	bootstrap	0	5	0	10	5	1.5	0.01	7
1700	bayes_factor	0	5	1	10	5	1.5	0.01	7
1701	edgeR	0	5	1	10	5	1.5	0.01	7
1702	bootstrap	0	5	0	10	5	1.5	0.01	8
1703	bayes_factor	0	5	0	10	5	1.5	0.01	8
1704	edgeR	0	5	1	10	5	1.5	0.01	8
1705	bootstrap	0	5	0	10	5	1.5	0.01	9
1706	bayes_factor	0	5	0	10	5	1.5	0.01	9
1707	edgeR	2	3	0	10	5	1.5	0.01	9
1708	bootstrap	0	5	0	10	5	1.5	0.01	10
1709	bayes_factor	0	5	0	10	5	1.5	0.01	10
1710	edgeR	0	5	0	10	5	1.5	0.01	10
1711	bootstrap	0	10	0	3	10	1.5	0.01	1
1712	bayes_factor	0	10	0	3	10	1.5	0.01	1
1713	edgeR	0	10	2	3	10	1.5	0.01	1
1714	bootstrap	0	10	0	3	10	1.5	0.01	2
1715	bayes_factor	0	10	0	3	10	1.5	0.01	2
1716	edgeR	0	10	1	3	10	1.5	0.01	2
1717	bootstrap	0	10	0	3	10	1.5	0.01	3
1718	bayes_factor	0	10	0	3	10	1.5	0.01	3
1719	edgeR	0	10	0	3	10	1.5	0.01	3
1720	bootstrap	0	10	0	3	10	1.5	0.01	4
1721	bayes_factor	0	10	0	3	10	1.5	0.01	4
1722	edgeR	0	10	1	3	10	1.5	0.01	4
1723	bootstrap	0	10	0	3	10	1.5	0.01	5
1724	bayes_factor	0	10	0	3	10	1.5	0.01	5
1725	edgeR	0	10	0	3	10	1.5	0.01	5
1726	bootstrap	0	10	0	3	10	1.5	0.01	6
1727	bayes_factor	0	10	2	3	10	1.5	0.01	6
1728	edgeR	2	8	5	3	10	1.5	0.01	6
1729	bootstrap	0	10	0	3	10	1.5	0.01	7
1730	bayes_factor	0	10	1	3	10	1.5	0.01	7
1731	edgeR	0	10	1	3	10	1.5	0.01	7
1732	bootstrap	0	10	0	3	10	1.5	0.01	8
1733	bayes_factor	0	10	1	3	10	1.5	0.01	8
1734	edgeR	0	10	4	3	10	1.5	0.01	8
1735	bootstrap	0	10	0	3	10	1.5	0.01	9
1736	bayes_factor	0	10	0	3	10	1.5	0.01	9
1737	edgeR	0	10	1	3	10	1.5	0.01	9
1738	bootstrap	0	10	0	3	10	1.5	0.01	10
1739	bayes_factor	0	10	0	3	10	1.5	0.01	10
1740	edgeR	0	10	1	3	10	1.5	0.01	10
1741	bootstrap	0	10	0	5	10	1.5	0.01	1
1742	bayes_factor	0	10	0	5	10	1.5	0.01	1
1743	edgeR	0	10	0	5	10	1.5	0.01	1
1744	bootstrap	0	10	0	5	10	1.5	0.01	2
1745	bayes_factor	0	10	0	5	10	1.5	0.01	2
1746	edgeR	0	10	0	5	10	1.5	0.01	2
1747	bootstrap	0	10	0	5	10	1.5	0.01	3
1748	bayes_factor	0	10	0	5	10	1.5	0.01	3
1749	edgeR	0	10	1	5	10	1.5	0.01	3
1750	bootstrap	0	10	0	5	10	1.5	0.01	4
1751	bayes_factor	0	10	1	5	10	1.5	0.01	4
1752	edgeR	1	9	1	5	10	1.5	0.01	4
1753	bootstrap	0	10	0	5	10	1.5	0.01	5
1754	bayes_factor	0	10	0	5	10	1.5	0.01	5
1755	edgeR	0	10	0	5	10	1.5	0.01	5
1756	bootstrap	0	10	0	5	10	1.5	0.01	6
1757	bayes_factor	0	10	0	5	10	1.5	0.01	6
1758	edgeR	0	10	1	5	10	1.5	0.01	6
1759	bootstrap	0	10	0	5	10	1.5	0.01	7
1760	bayes_factor	0	10	0	5	10	1.5	0.01	7
1761	edgeR	0	10	0	5	10	1.5	0.01	7
1762	bootstrap	0	10	0	5	10	1.5	0.01	8
1763	bayes_factor	0	10	0	5	10	1.5	0.01	8
1764	edgeR	0	10	0	5	10	1.5	0.01	8
1765	bootstrap	0	10	0	5	10	1.5	0.01	9
1766	bayes_factor	0	10	1	5	10	1.5	0.01	9
1767	edgeR	0	10	1	5	10	1.5	0.01	9
1768	bootstrap	0	10	0	5	10	1.5	0.01	10
1769	bayes_factor	0	10	0	5	10	1.5	0.01	10
1770	edgeR	0	10	2	5	10	1.5	0.01	10
1771	bootstrap	0	10	0	10	10	1.5	0.01	1
1772	bayes_factor	0	10	0	10	10	1.5	0.01	1
1773	edgeR	0	10	1	10	10	1.5	0.01	1
1774	bootstrap	0	10	0	10	10	1.5	0.01	2
1775	bayes_factor	0	10	0	10	10	1.5	0.01	2
1776	edgeR	0	10	5	10	10	1.5	0.01	2
1777	bootstrap	0	10	0	10	10	1.5	0.01	3
1778	bayes_factor	0	10	1	10	10	1.5	0.01	3
1779	edgeR	0	10	1	10	10	1.5	0.01	3
1780	bootstrap	0	10	0	10	10	1.5	0.01	4
1781	bayes_factor	0	10	0	10	10	1.5	0.01	4
1782	edgeR	0	10	5	10	10	1.5	0.01	4
1783	bootstrap	0	10	0	10	10	1.5	0.01	5
1784	bayes_factor	1	9	1	10	10	1.5	0.01	5
1785	edgeR	0	10	2	10	10	1.5	0.01	5
1786	bootstrap	0	10	0	10	10	1.5	0.01	6
1787	bayes_factor	1	9	0	10	10	1.5	0.01	6
1788	edgeR	1	9	1	10	10	1.5	0.01	6
1789	bootstrap	0	10	0	10	10	1.5	0.01	7
1790	bayes_factor	0	10	0	10	10	1.5	0.01	7
1791	edgeR	0	10	0	10	10	1.5	0.01	7
1792	bootstrap	0	10	0	10	10	1.5	0.01	8
1793	bayes_factor	0	10	0	10	10	1.5	0.01	8
1794	edgeR	0	10	1	10	10	1.5	0.01	8
1795	bootstrap	0	10	0	10	10	1.5	0.01	9
1796	bayes_factor	0	10	0	10	10	1.5	0.01	9
1797	edgeR	1	9	1	10	10	1.5	0.01	9
1798	bootstrap	0	10	0	10	10	1.5	0.01	10
1799	bayes_factor	0	10	0	10	10	1.5	0.01	10
1800	edgeR	0	10	2	10	10	1.5	0.01	10
1801	bootstrap	0	20	0	3	20	1.5	0.01	1
1802	bayes_factor	0	20	0	3	20	1.5	0.01	1
1803	edgeR	0	20	2	3	20	1.5	0.01	1
1804	bootstrap	0	20	0	3	20	1.5	0.01	2
1805	bayes_factor	0	20	0	3	20	1.5	0.01	2
1806	edgeR	0	20	1	3	20	1.5	0.01	2
1807	bootstrap	0	20	0	3	20	1.5	0.01	3
1808	bayes_factor	0	20	0	3	20	1.5	0.01	3
1809	edgeR	0	20	0	3	20	1.5	0.01	3
1810	bootstrap	0	20	0	3	20	1.5	0.01	4
1811	bayes_factor	0	20	1	3	20	1.5	0.01	4
1812	edgeR	0	20	0	3	20	1.5	0.01	4
1813	bootstrap	0	20	0	3	20	1.5	0.01	5
1814	bayes_factor	0	20	0	3	20	1.5	0.01	5
1815	edgeR	0	20	0	3	20	1.5	0.01	5
1816	bootstrap	0	20	0	3	20	1.5	0.01	6
1817	bayes_factor	0	20	0	3	20	1.5	0.01	6
1818	edgeR	0	20	1	3	20	1.5	0.01	6
1819	bootstrap	0	20	0	3	20	1.5	0.01	7
1820	bayes_factor	0	20	0	3	20	1.5	0.01	7
1821	edgeR	0	20	1	3	20	1.5	0.01	7
1822	bootstrap	0	20	0	3	20	1.5	0.01	8
1823	bayes_factor	0	20	0	3	20	1.5	0.01	8
1824	edgeR	0	20	0	3	20	1.5	0.01	8
1825	bootstrap	0	20	0	3	20	1.5	0.01	9
1826	bayes_factor	0	20	0	3	20	1.5	0.01	9
1827	edgeR	0	20	0	3	20	1.5	0.01	9
1828	bootstrap	0	20	0	3	20	1.5	0.01	10
1829	bayes_factor	0	20	0	3	20	1.5	0.01	10
1830	edgeR	0	20	1	3	20	1.5	0.01	10
1831	bootstrap	0	20	0	5	20	1.5	0.01	1
1832	bayes_factor	0	20	0	5	20	1.5	0.01	1
1833	edgeR	0	20	1	5	20	1.5	0.01	1
1834	bootstrap	0	20	0	5	20	1.5	0.01	2
1835	bayes_factor	0	20	0	5	20	1.5	0.01	2
1836	edgeR	0	20	0	5	20	1.5	0.01	2
1837	bootstrap	0	20	0	5	20	1.5	0.01	3
1838	bayes_factor	0	20	0	5	20	1.5	0.01	3
1839	edgeR	0	20	1	5	20	1.5	0.01	3
1840	bootstrap	0	20	0	5	20	1.5	0.01	4
1841	bayes_factor	0	20	0	5	20	1.5	0.01	4
1842	edgeR	0	20	0	5	20	1.5	0.01	4
1843	bootstrap	0	20	0	5	20	1.5	0.01	5
1844	bayes_factor	0	20	0	5	20	1.5	0.01	5
1845	edgeR	0	20	0	5	20	1.5	0.01	5
1846	bootstrap	0	20	0	5	20	1.5	0.01	6
1847	bayes_factor	1	19	0	5	20	1.5	0.01	6
1848	edgeR	0	20	0	5	20	1.5	0.01	6
1849	bootstrap	0	20	0	5	20	1.5	0.01	7
1850	bayes_factor	0	20	0	5	20	1.5	0.01	7
1851	edgeR	0	20	0	5	20	1.5	0.01	7
1852	bootstrap	0	20	0	5	20	1.5	0.01	8
1853	bayes_factor	0	20	0	5	20	1.5	0.01	8
1854	edgeR	0	20	1	5	20	1.5	0.01	8
1855	bootstrap	0	20	1	5	20	1.5	0.01	9
1856	bayes_factor	0	20	1	5	20	1.5	0.01	9
1857	edgeR	0	20	1	5	20	1.5	0.01	9
1858	bootstrap	0	20	0	5	20	1.5	0.01	10
1859	bayes_factor	0	20	0	5	20	1.5	0.01	10
1860	edgeR	0	20	0	5	20	1.5	0.01	10
1861	bootstrap	0	20	0	10	20	1.5	0.01	1
1862	bayes_factor	0	20	0	10	20	1.5	0.01	1
1863	edgeR	0	20	0	10	20	1.5	0.01	1
1864	bootstrap	0	20	0	10	20	1.5	0.01	2
1865	bayes_factor	0	20	0	10	20	1.5	0.01	2
1866	edgeR	0	20	0	10	20	1.5	0.01	2
1867	bootstrap	0	20	0	10	20	1.5	0.01	3
1868	bayes_factor	0	20	0	10	20	1.5	0.01	3
1869	edgeR	0	20	3	10	20	1.5	0.01	3
1870	bootstrap	0	20	0	10	20	1.5	0.01	4
1871	bayes_factor	0	20	0	10	20	1.5	0.01	4
1872	edgeR	0	20	1	10	20	1.5	0.01	4
1873	bootstrap	1	19	0	10	20	1.5	0.01	5
1874	bayes_factor	1	19	0	10	20	1.5	0.01	5
1875	edgeR	0	20	0	10	20	1.5	0.01	5
1876	bootstrap	0	20	0	10	20	1.5	0.01	6
1877	bayes_factor	0	20	0	10	20	1.5	0.01	6
1878	edgeR	1	19	0	10	20	1.5	0.01	6
1879	bootstrap	0	20	0	10	20	1.5	0.01	7
1880	bayes_factor	0	20	0	10	20	1.5	0.01	7
1881	edgeR	0	20	0	10	20	1.5	0.01	7
1882	bootstrap	0	20	0	10	20	1.5	0.01	8
1883	bayes_factor	0	20	0	10	20	1.5	0.01	8
1884	edgeR	0	20	1	10	20	1.5	0.01	8
1885	bootstrap	0	20	0	10	20	1.5	0.01	9
1886	bayes_factor	0	20	0	10	20	1.5	0.01	9
1887	edgeR	0	20	2	10	20	1.5	0.01	9
1888	bootstrap	0	20	0	10	20	1.5	0.01	10
1889	bayes_factor	0	20	0	10	20	1.5	0.01	10
1890	edgeR	0	20	0	10	20	1.5	0.01	10
1891	bootstrap	0	5	0	3	5	2	0.01	1
1892	bayes_factor	0	5	0	3	5	2	0.01	1
1893	edgeR	0	5	0	3	5	2	0.01	1
1894	bootstrap	0	5	0	3	5	2	0.01	2
1895	bayes_factor	0	5	0	3	5	2	0.01	2
1896	edgeR	0	5	4	3	5	2	0.01	2
1897	bootstrap	0	5	0	3	5	2	0.01	3
1898	bayes_factor	0	5	0	3	5	2	0.01	3
1899	edgeR	0	5	0	3	5	2	0.01	3
1900	bootstrap	0	5	0	3	5	2	0.01	4
1901	bayes_factor	1	4	2	3	5	2	0.01	4
1902	edgeR	0	5	0	3	5	2	0.01	4
1903	bootstrap	0	5	0	3	5	2	0.01	5
1904	bayes_factor	0	5	0	3	5	2	0.01	5
1905	edgeR	0	5	0	3	5	2	0.01	5
1906	bootstrap	0	5	0	3	5	2	0.01	6
1907	bayes_factor	0	5	0	3	5	2	0.01	6
1908	edgeR	0	5	1	3	5	2	0.01	6
1909	bootstrap	0	5	0	3	5	2	0.01	7
1910	bayes_factor	1	4	1	3	5	2	0.01	7
1911	edgeR	0	5	1	3	5	2	0.01	7
1912	bootstrap	0	5	0	3	5	2	0.01	8
1913	bayes_factor	0	5	0	3	5	2	0.01	8
1914	edgeR	0	5	1	3	5	2	0.01	8
1915	bootstrap	0	5	0	3	5	2	0.01	9
1916	bayes_factor	0	5	0	3	5	2	0.01	9
1917	edgeR	0	5	4	3	5	2	0.01	9
1918	bootstrap	0	5	0	3	5	2	0.01	10
1919	bayes_factor	0	5	0	3	5	2	0.01	10
1920	edgeR	0	5	0	3	5	2	0.01	10
1921	bootstrap	0	5	0	5	5	2	0.01	1
1922	bayes_factor	0	5	1	5	5	2	0.01	1
1923	edgeR	0	5	3	5	5	2	0.01	1
1924	bootstrap	0	5	0	5	5	2	0.01	2
1925	bayes_factor	0	5	0	5	5	2	0.01	2
1926	edgeR	0	5	0	5	5	2	0.01	2
1927	bootstrap	0	5	0	5	5	2	0.01	3
1928	bayes_factor	0	5	2	5	5	2	0.01	3
1929	edgeR	0	5	0	5	5	2	0.01	3
1930	bootstrap	0	5	0	5	5	2	0.01	4
1931	bayes_factor	0	5	0	5	5	2	0.01	4
1932	edgeR	0	5	1	5	5	2	0.01	4
1933	bootstrap	0	5	0	5	5	2	0.01	5
1934	bayes_factor	0	5	0	5	5	2	0.01	5
1935	edgeR	0	5	0	5	5	2	0.01	5
1936	bootstrap	0	5	0	5	5	2	0.01	6
1937	bayes_factor	0	5	0	5	5	2	0.01	6
1938	edgeR	0	5	0	5	5	2	0.01	6
1939	bootstrap	0	5	0	5	5	2	0.01	7
1940	bayes_factor	0	5	0	5	5	2	0.01	7
1941	edgeR	0	5	0	5	5	2	0.01	7
1942	bootstrap	0	5	0	5	5	2	0.01	8
1943	bayes_factor	0	5	0	5	5	2	0.01	8
1944	edgeR	0	5	1	5	5	2	0.01	8
1945	bootstrap	0	5	0	5	5	2	0.01	9
1946	bayes_factor	0	5	0	5	5	2	0.01	9
1947	edgeR	0	5	3	5	5	2	0.01	9
1948	bootstrap	0	5	0	5	5	2	0.01	10
1949	bayes_factor	0	5	0	5	5	2	0.01	10
1950	edgeR	0	5	0	5	5	2	0.01	10
1951	bootstrap	0	5	0	10	5	2	0.01	1
1952	bayes_factor	0	5	0	10	5	2	0.01	1
1953	edgeR	2	3	0	10	5	2	0.01	1
1954	bootstrap	0	5	0	10	5	2	0.01	2
1955	bayes_factor	0	5	0	10	5	2	0.01	2
1956	edgeR	0	5	2	10	5	2	0.01	2
1957	bootstrap	0	5	0	10	5	2	0.01	3
1958	bayes_factor	0	5	0	10	5	2	0.01	3
1959	edgeR	0	5	0	10	5	2	0.01	3
1960	bootstrap	0	5	1	10	5	2	0.01	4
1961	bayes_factor	0	5	1	10	5	2	0.01	4
1962	edgeR	0	5	5	10	5	2	0.01	4
1963	bootstrap	0	5	0	10	5	2	0.01	5
1964	bayes_factor	0	5	1	10	5	2	0.01	5
1965	edgeR	1	4	1	10	5	2	0.01	5
1966	bootstrap	0	5	0	10	5	2	0.01	6
1967	bayes_factor	0	5	1	10	5	2	0.01	6
1968	edgeR	0	5	0	10	5	2	0.01	6
1969	bootstrap	1	4	0	10	5	2	0.01	7
1970	bayes_factor	1	4	0	10	5	2	0.01	7
1971	edgeR	0	5	2	10	5	2	0.01	7
1972	bootstrap	0	5	0	10	5	2	0.01	8
1973	bayes_factor	0	5	0	10	5	2	0.01	8
1974	edgeR	1	4	1	10	5	2	0.01	8
1975	bootstrap	0	5	0	10	5	2	0.01	9
1976	bayes_factor	1	4	0	10	5	2	0.01	9
1977	edgeR	0	5	1	10	5	2	0.01	9
1978	bootstrap	1	4	0	10	5	2	0.01	10
1979	bayes_factor	0	5	0	10	5	2	0.01	10
1980	edgeR	0	5	1	10	5	2	0.01	10
1981	bootstrap	0	10	0	3	10	2	0.01	1
1982	bayes_factor	0	10	0	3	10	2	0.01	1
1983	edgeR	0	10	0	3	10	2	0.01	1
1984	bootstrap	0	10	0	3	10	2	0.01	2
1985	bayes_factor	0	10	0	3	10	2	0.01	2
1986	edgeR	0	10	1	3	10	2	0.01	2
1987	bootstrap	0	10	0	3	10	2	0.01	3
1988	bayes_factor	1	9	1	3	10	2	0.01	3
1989	edgeR	0	10	3	3	10	2	0.01	3
1990	bootstrap	0	10	0	3	10	2	0.01	4
1991	bayes_factor	0	10	0	3	10	2	0.01	4
1992	edgeR	0	10	1	3	10	2	0.01	4
1993	bootstrap	0	10	0	3	10	2	0.01	5
1994	bayes_factor	0	10	1	3	10	2	0.01	5
1995	edgeR	0	10	2	3	10	2	0.01	5
1996	bootstrap	0	10	0	3	10	2	0.01	6
1997	bayes_factor	0	10	0	3	10	2	0.01	6
1998	edgeR	0	10	1	3	10	2	0.01	6
1999	bootstrap	0	10	0	3	10	2	0.01	7
[truncated: 431 more rows]
